# Supplementary material for: Tetra­kis(μ-3,4-dimeth­oxy­phenyl­acetato)­bis­[(3,4-dimeth­oxy­phenyl­acetato)(1,10-phenanthroline)holmium(III)]
Source: Acta Crystallogr Sect E Struct Rep Online. 2010 Sep 18;66(Pt 10):m1272–3. doi: 10.1107/S1600536810036408 (PMC2983278; doi:10.1107/S1600536810036408)
Supplement: Supplementary file 1 [file e-66-m1272-sup1.cif]

##############################################################################
###                                                                        ###
###        Electronic paper (Acta Crystallographica Section E)             ###
###                                                                        ###
##############################################################################
#                                                                            #
# This CIF contains the data in a paper accepted for publication in Acta     #
# Crystallographica Section E. It conforms to the requirements of Notes      #
# for Authors for Section E, and has been peer reviewed under the auspices   #
# of the IUCr Commission on Journals.                                        #
#                                                                            #
# Full details of the Crystallographic Information File format               #
# are given in the paper "The Crystallographic Information File (CIF):       #
# a New Standard Archive File for Crystallography" by S. R. Hall, F. H.      #
# Allen and I. D. Brown [Acta Cryst. (1991), A47, 655-685].                  #
#                                                                            #
# The current version of the core CIF dictionary is obtainable from          #
# ftp://ftp.iucr.org/pub/cif_core.dic. The current version number is 2.4.    #
#                                                                            #
# Software is freely available for graphical display of the structure(s) in  #
# this CIF.  For information consult the CIF home page http://www.iucr.org/  #
# cif/home.html                                                              #
#                                                                            #
# This file may be used for bona fide research purposes within the           #
# scientific community so long as proper attribution is given to the journal # 
# article from which it was obtained.                                        #
#                                                                            #
##############################################################################
                                             
data_I
_audit_creation_method     SHELXL-97
_chemical_name_systematic
;
Tetrakis(\m-3,4-dimethoxyphenylacetato)bis[(3,4-dimethoxyphenylacetato)(1,10-
phenanthroline)holmium(III)]
;
_chemical_name_common     ?
_chemical_formula_moiety     'C84 H82 Ho2 N4 O24'
_chemical_formula_sum     'C84 H82 Ho2 N4 O24'
_chemical_formula_iupac     '[Ho2 (C10 H11 O4)6 (C12 H8 N2)2]'
_chemical_formula_weight     1861.40
_chemical_melting_point     ?
_symmetry_cell_setting     triclinic
_symmetry_space_group_name_H-M     'P -1'
_symmetry_space_group_name_Hall     '-P 1'
loop_
    _symmetry_equiv_pos_as_xyz
    'x, y, z'
    '-x, -y, -z'
_cell_length_a     12.3069(2)
_cell_length_b     12.3789(2)
_cell_length_c     14.6591(2)
_cell_angle_alpha     91.0200(10)
_cell_angle_beta     103.5470(10)
_cell_angle_gamma     115.4770(10)
_cell_volume     1942.03(5)
_cell_formula_units_Z     1
_cell_measurement_reflns_used     6803
_cell_measurement_theta_min     1.44
_cell_measurement_theta_max     27.60
_cell_measurement_temperature     296(2)
_exptl_crystal_description     block
_exptl_crystal_colour     colourless
_exptl_crystal_size_max     0.303
_exptl_crystal_size_mid     0.161
_exptl_crystal_size_min     0.046
_exptl_crystal_density_diffrn     1.592
_exptl_crystal_density_meas     ?
_exptl_crystal_density_method     'not measured'
_exptl_crystal_F_000     940
_exptl_absorpt_coefficient_mu     2.105
_exptl_absorpt_correction_type     multi-scan
_exptl_absorpt_process_details     '(SADABS; Sheldrick, 1996)'
_exptl_absorpt_correction_T_min     0.676
_exptl_absorpt_correction_T_max     0.909
_exptl_special_details
;
;
_diffrn_ambient_temperature     296(2)
_diffrn_radiation_type     MoK\a
_diffrn_radiation_wavelength     0.71073
_diffrn_radiation_source     'fine-focus sealed tube'
_diffrn_radiation_monochromator     graphite
_diffrn_measurement_device_type     'Bruker APEXII CCD area-detector'
_diffrn_measurement_method     '\f and \w scans'
_diffrn_detector_area_resol_mean     ?
_diffrn_reflns_number     31540
_diffrn_reflns_av_R_equivalents     0.0479
_diffrn_reflns_av_sigmaI/netI     0.0488
_diffrn_reflns_theta_min     1.44
_diffrn_reflns_theta_max     27.60
_diffrn_reflns_theta_full     27.60
_diffrn_measured_fraction_theta_max     0.992
_diffrn_measured_fraction_theta_full     0.992
_diffrn_reflns_limit_h_min     -16
_diffrn_reflns_limit_h_max     15
_diffrn_reflns_limit_k_min     -16
_diffrn_reflns_limit_k_max     16
_diffrn_reflns_limit_l_min     -18
_diffrn_reflns_limit_l_max     19
_diffrn_standards_number     0
_diffrn_standards_interval_count     ?
_diffrn_standards_interval_time     ?
_diffrn_standards_decay_%     ?
_refine_special_details
;
Refinement of <i>F</i>^2^ against ALL reflections. The weighted <i>R</i>-factor
<i>wR</i> and goodness of fit <i>S</i> are based on <i>F</i>^2^, conventional
<i>R</i>-factors <i>R</i> are based on <i>F</i>, with <i>F</i> set to zero for
negative <i>F</i>^2^. The threshold expression of <i>F</i>^2^ >
\s(<i>F</i>^2^) is used only for calculating <i>R</i>-factors(gt) <i>etc</i>.
and is not relevant to the choice of reflections for refinement.
<i>R</i>-factors based on <i>F</i>^2^ are statistically about twice as large
as those based on <i>F</i>, and <i>R</i>- factors based on ALL data will be
even larger.
;
_reflns_number_total     8930
_reflns_number_gt     7217
_reflns_threshold_expression     I>2\s(I)
_refine_ls_structure_factor_coef     Fsqd
_refine_ls_matrix_type     full
_refine_ls_R_factor_all     0.0459
_refine_ls_R_factor_gt     0.0325
_refine_ls_wR_factor_gt     0.0634
_refine_ls_wR_factor_ref     0.0680
_refine_ls_goodness_of_fit_ref     1.038
_refine_ls_restrained_S_all     1.038
_refine_ls_number_reflns     8930
_refine_ls_number_parameters     514
_refine_ls_number_restraints     0
_refine_ls_hydrogen_treatment     constr
_refine_ls_weighting_scheme     calc
_refine_ls_weighting_details
                 'calc w=1/[\s^2^(Fo^2^)+(0.0272P)^2^] where P=(Fo^2^+2Fc^2^)/3'
_atom_sites_solution_hydrogens     geom
_atom_sites_solution_primary     direct
_atom_sites_solution_secondary     difmap
_refine_ls_shift/su_max     0.001
_refine_ls_shift/su_mean     0.000
_refine_diff_density_max     0.916
_refine_diff_density_min     -0.569
_refine_ls_extinction_method     none
_refine_ls_extinction_coef     ?
loop_
    _atom_type_symbol
    _atom_type_description
    _atom_type_scat_dispersion_real
    _atom_type_scat_dispersion_imag
    _atom_type_scat_source
    'C' 'C' 0.0033 0.0016
                         'International Tables Vol C Tables 4.2.6.8 and 6.1.1.4'
    'H' 'H' 0.0000 0.0000
                         'International Tables Vol C Tables 4.2.6.8 and 6.1.1.4'
    'Ho' 'Ho' -0.2175 4.6783
                         'International Tables Vol C Tables 4.2.6.8 and 6.1.1.4'
    'N' 'N' 0.0061 0.0033
                         'International Tables Vol C Tables 4.2.6.8 and 6.1.1.4'
    'O' 'O' 0.0106 0.0060
                         'International Tables Vol C Tables 4.2.6.8 and 6.1.1.4'
_computing_data_collection     'APEX2 (Bruker, 2006)'
_computing_cell_refinement     'SAINT (Bruker, 2006)'
_computing_data_reduction     'SAINT (Bruker, 2006)'
_computing_structure_solution     'SHELXS97 (Sheldrick, 2008)'
_computing_structure_refinement     'SHELXL97 (Sheldrick, 2008)'
_computing_molecular_graphics     'SHELXTL (Sheldrick, 2008)'
_computing_publication_material     'SHELXL97 (Sheldrick, 2008)'
loop_
    _atom_site_type_symbol
    _atom_site_label
    _atom_site_fract_x
    _atom_site_fract_y
    _atom_site_fract_z
    _atom_site_U_iso_or_equiv
    _atom_site_adp_type
    _atom_site_calc_flag
    _atom_site_refinement_flags
    _atom_site_occupancy
    _atom_site_disorder_assembly
    _atom_site_disorder_group
    Ho Ho 0.322299(13) 0.394135(14) -0.031917(10) 0.03732(6) Uani d . 1 . .
    N N1 0.1393(2) 0.3395(2) -0.18380(19) 0.0423(6) Uani d . 1 . .
    O O1 0.3971(2) -0.0570(3) 0.33827(19) 0.0714(8) Uani d . 1 . .
    C C1 0.4836(4) -0.0673(4) 0.2938(3) 0.0801(13) Uani d . 1 . .
    H H1A 0.5372 -0.0928 0.3367 0.120 Uiso calc R 1 . .
    H H1B 0.5331 0.0096 0.2766 0.120 Uiso calc R 1 . .
    H H1C 0.4391 -0.1257 0.2379 0.120 Uiso calc R 1 . .
    N N2 0.1144(2) 0.3556(2) -0.0045(2) 0.0460(7) Uani d . 1 . .
    O O2 0.2650(3) -0.0150(3) 0.43207(18) 0.0762(8) Uani d . 1 . .
    C C2 0.3127(3) -0.0213(3) 0.2872(3) 0.0519(9) Uani d . 1 . .
    O O3 0.2761(2) 0.2511(2) 0.08389(15) 0.0446(5) Uani d . 1 . .
    C C3 0.2930(3) -0.0101(3) 0.1925(2) 0.0506(8) Uani d . 1 . .
    H H3A 0.3412 -0.0257 0.1587 0.061 Uiso calc R 1 . .
    O O4 0.2375(2) 0.1805(2) -0.06397(15) 0.0523(6) Uani d . 1 . .
    C C4 0.2034(3) 0.0236(3) 0.1462(2) 0.0482(8) Uani d . 1 . .
    O O5 0.1107(2) 0.7367(2) -0.36823(16) 0.0632(7) Uani d . 1 . .
    C C5 0.1341(3) 0.0471(3) 0.1985(3) 0.0586(10) Uani d . 1 . .
    H H5A 0.0735 0.0702 0.1686 0.070 Uiso calc R 1 . .
    O O6 0.1314(2) 0.9430(2) -0.30608(15) 0.0489(6) Uani d . 1 . .
    C C6 0.1524(4) 0.0372(3) 0.2934(3) 0.0594(10) Uani d . 1 . .
    H H6A 0.1052 0.0544 0.3271 0.071 Uiso calc R 1 . .
    O O7 0.29365(19) 0.57028(19) -0.08541(15) 0.0450(5) Uani d . 1 . .
    C C7 0.2409(3) 0.0017(3) 0.3386(2) 0.0521(9) Uani d . 1 . .
    O O8 0.48677(19) 0.59853(19) -0.04397(14) 0.0429(5) Uani d . 1 . .
    C C8 0.1892(5) -0.0028(5) 0.4850(3) 0.0941(15) Uani d . 1 . .
    H H8A 0.2158 -0.0167 0.5488 0.141 Uiso calc R 1 . .
    H H8B 0.1040 -0.0606 0.4572 0.141 Uiso calc R 1 . .
    H H8C 0.1956 0.0773 0.4854 0.141 Uiso calc R 1 . .
    O O9 0.6574(3) 0.3196(3) 0.50641(19) 0.0787(8) Uani d . 1 . .
    C C9 0.1854(4) 0.0357(3) 0.0430(2) 0.0548(9) Uani d . 1 . .
    H H9A 0.0968 -0.0057 0.0115 0.066 Uiso calc R 1 . .
    H H9B 0.2257 -0.0048 0.0167 0.066 Uiso calc R 1 . .
    C C10 0.2361(3) 0.1644(3) 0.0208(2) 0.0411(7) Uani d . 1 . .
    O O10 0.7495(3) 0.5463(3) 0.5641(2) 0.0917(10) Uani d . 1 . .
    C C11 0.0784(4) 0.6144(3) -0.3965(3) 0.0790(14) Uani d . 1 . .
    H H11A 0.0167 0.5865 -0.4566 0.118 Uiso calc R 1 . .
    H H11B 0.0453 0.5662 -0.3501 0.118 Uiso calc R 1 . .
    H H11C 0.1515 0.6075 -0.4021 0.118 Uiso calc R 1 . .
    O O11 0.5943(2) 0.6253(2) 0.15514(14) 0.0491(6) Uani d . 1 . .
    C C12 0.1977(3) 0.7908(3) -0.2841(2) 0.0404(7) Uani d . 1 . .
    O O12 0.3859(2) 0.5183(2) 0.11182(15) 0.0440(5) Uani d . 1 . .
    C C13 0.2748(3) 0.7456(3) -0.2339(2) 0.0414(7) Uani d . 1 . .
    H H13A 0.2698 0.6732 -0.2581 0.050 Uiso calc R 1 . .
    C C14 0.3601(3) 0.8069(3) -0.1476(2) 0.0421(7) Uani d . 1 . .
    C C15 0.3611(3) 0.9104(3) -0.1123(2) 0.0547(9) Uani d . 1 . .
    H H15A 0.4136 0.9494 -0.0528 0.066 Uiso calc R 1 . .
    C C16 0.2862(3) 0.9592(3) -0.1626(2) 0.0495(9) Uani d . 1 . .
    H H16A 0.2905 1.0309 -0.1375 0.059 Uiso calc R 1 . .
    C C17 0.2062(3) 0.9011(3) -0.2490(2) 0.0375(7) Uani d . 1 . .
    C C18 0.1639(4) 1.0674(3) -0.2852(2) 0.0566(10) Uani d . 1 . .
    H H18A 0.1061 1.0873 -0.3290 0.085 Uiso calc R 1 . .
    H H18B 0.2469 1.1155 -0.2907 0.085 Uiso calc R 1 . .
    H H18C 0.1606 1.0833 -0.2218 0.085 Uiso calc R 1 . .
    C C19 0.4543(3) 0.7644(3) -0.0977(3) 0.0516(9) Uani d . 1 . .
    H H19A 0.5109 0.7745 -0.1367 0.062 Uiso calc R 1 . .
    H H19B 0.5033 0.8180 -0.0388 0.062 Uiso calc R 1 . .
    C C20 0.4062(3) 0.6372(3) -0.0751(2) 0.0369(7) Uani d . 1 . .
    C C21 0.6063(5) 0.1934(4) 0.4770(3) 0.0975(16) Uani d . 1 . .
    H H21A 0.6440 0.1579 0.5241 0.146 Uiso calc R 1 . .
    H H21B 0.6228 0.1806 0.4179 0.146 Uiso calc R 1 . .
    H H21C 0.5178 0.1567 0.4692 0.146 Uiso calc R 1 . .
    C C22 0.6133(3) 0.3835(4) 0.4469(2) 0.0568(9) Uani d . 1 . .
    C C23 0.5234(4) 0.3343(4) 0.3615(3) 0.0631(10) Uani d . 1 . .
    H H23A 0.4896 0.2522 0.3409 0.076 Uiso calc R 1 . .
    C C24 0.4832(4) 0.4065(3) 0.3063(2) 0.0569(9) Uani d . 1 . .
    H H24A 0.4225 0.3723 0.2490 0.068 Uiso calc R 1 . .
    C C25 0.5318(3) 0.5279(3) 0.3352(2) 0.0463(8) Uani d . 1 . .
    C C26 0.6210(3) 0.5777(4) 0.4211(2) 0.0560(9) Uani d . 1 . .
    H H26A 0.6544 0.6599 0.4415 0.067 Uiso calc R 1 . .
    C C27 0.6610(3) 0.5055(4) 0.4772(3) 0.0598(10) Uani d . 1 . .
    C C28 0.7925(5) 0.6654(5) 0.6041(3) 0.0988(17) Uani d . 1 . .
    H H28A 0.8530 0.6815 0.6638 0.148 Uiso calc R 1 . .
    H H28B 0.7236 0.6772 0.6136 0.148 Uiso calc R 1 . .
    H H28C 0.8304 0.7195 0.5622 0.148 Uiso calc R 1 . .
    C C29 0.4864(3) 0.6051(3) 0.2731(2) 0.0514(9) Uani d . 1 . .
    H H29A 0.5396 0.6898 0.2974 0.062 Uiso calc R 1 . .
    H H29B 0.4020 0.5868 0.2747 0.062 Uiso calc R 1 . .
    C C30 0.4886(3) 0.5814(3) 0.1712(2) 0.0426(8) Uani d . 1 . .
    C C31 0.1508(3) 0.3323(3) -0.2708(2) 0.0501(8) Uani d . 1 . .
    H H31A 0.2250 0.3356 -0.2788 0.060 Uiso calc R 1 . .
    C C32 0.0572(3) 0.3199(3) -0.3513(3) 0.0599(10) Uani d . 1 . .
    H H32A 0.0678 0.3122 -0.4114 0.072 Uiso calc R 1 . .
    C C33 -0.0500(3) 0.3191(3) -0.3402(3) 0.0611(11) Uani d . 1 . .
    H H33A -0.1130 0.3118 -0.3930 0.073 Uiso calc R 1 . .
    C C34 -0.0651(3) 0.3292(3) -0.2503(3) 0.0515(9) Uani d . 1 . .
    C C35 -0.1740(3) 0.3324(3) -0.2336(4) 0.0700(12) Uani d . 1 . .
    H H35A -0.2363 0.3308 -0.2845 0.084 Uiso calc R 1 . .
    C C36 -0.1871(3) 0.3376(3) -0.1459(4) 0.0727(13) Uani d . 1 . .
    H H36A -0.2588 0.3393 -0.1370 0.087 Uiso calc R 1 . .
    C C37 -0.0930(3) 0.3408(3) -0.0650(3) 0.0589(10) Uani d . 1 . .
    C C38 -0.1051(4) 0.3425(3) 0.0270(4) 0.0698(12) Uani d . 1 . .
    H H38A -0.1771 0.3404 0.0384 0.084 Uiso calc R 1 . .
    C C39 -0.0106(4) 0.3474(3) 0.1002(3) 0.0680(11) Uani d . 1 . .
    H H39A -0.0189 0.3450 0.1616 0.082 Uiso calc R 1 . .
    C C40 0.0991(4) 0.3561(3) 0.0812(3) 0.0586(10) Uani d . 1 . .
    H H40A 0.1643 0.3625 0.1318 0.070 Uiso calc R 1 . .
    C C41 0.0185(3) 0.3453(3) -0.0790(3) 0.0469(8) Uani d . 1 . .
    C C42 0.0318(3) 0.3382(3) -0.1724(2) 0.0427(8) Uani d . 1 . .
loop_
    _atom_site_aniso_label
    _atom_site_aniso_U_11
    _atom_site_aniso_U_22
    _atom_site_aniso_U_33
    _atom_site_aniso_U_12
    _atom_site_aniso_U_13
    _atom_site_aniso_U_23
    Ho 0.03932(9) 0.05518(10) 0.03659(8) 0.03442(8) 0.01714(6) 0.01890(6)
    N1 0.0390(15) 0.0474(16) 0.0518(16) 0.0277(13) 0.0149(12) 0.0178(13)
    O1 0.0688(18) 0.093(2) 0.0748(18) 0.0511(17) 0.0269(15) 0.0375(16)
    C1 0.066(3) 0.085(3) 0.104(4) 0.044(3) 0.027(3) 0.022(3)
    N2 0.0441(16) 0.0546(17) 0.0583(17) 0.0318(14) 0.0273(14) 0.0200(14)
    O2 0.084(2) 0.112(2) 0.0462(15) 0.0508(18) 0.0265(14) 0.0322(15)
    C2 0.052(2) 0.051(2) 0.055(2) 0.0238(18) 0.0177(17) 0.0207(17)
    O3 0.0548(14) 0.0514(14) 0.0384(12) 0.0304(12) 0.0179(10) 0.0136(11)
    C3 0.062(2) 0.047(2) 0.053(2) 0.0265(18) 0.0280(18) 0.0170(16)
    O4 0.0747(17) 0.0616(15) 0.0350(12) 0.0401(14) 0.0204(11) 0.0174(11)
    C4 0.060(2) 0.0419(19) 0.0453(19) 0.0216(17) 0.0204(17) 0.0159(15)
    O5 0.0823(18) 0.0458(15) 0.0519(14) 0.0359(14) -0.0129(13) -0.0013(11)
    C5 0.065(2) 0.068(3) 0.055(2) 0.037(2) 0.0204(19) 0.0264(19)
    O6 0.0580(14) 0.0515(14) 0.0470(13) 0.0383(12) 0.0038(11) 0.0108(11)
    C6 0.070(3) 0.072(3) 0.055(2) 0.041(2) 0.0306(19) 0.0192(19)
    O7 0.0383(12) 0.0530(14) 0.0573(14) 0.0313(11) 0.0146(10) 0.0205(11)
    C7 0.057(2) 0.058(2) 0.0423(19) 0.0227(19) 0.0193(17) 0.0169(17)
    O8 0.0449(12) 0.0639(15) 0.0438(12) 0.0420(12) 0.0187(10) 0.0231(11)
    C8 0.128(4) 0.120(4) 0.053(3) 0.063(4) 0.041(3) 0.025(3)
    O9 0.095(2) 0.079(2) 0.0620(17) 0.0491(18) -0.0004(15) 0.0195(15)
    C9 0.070(2) 0.048(2) 0.0428(19) 0.0224(19) 0.0157(17) 0.0135(16)
    C10 0.0415(18) 0.056(2) 0.0399(18) 0.0323(17) 0.0138(14) 0.0167(16)
    O10 0.096(2) 0.083(2) 0.079(2) 0.0447(19) -0.0164(18) -0.0074(17)
    C11 0.094(3) 0.049(2) 0.075(3) 0.033(2) -0.013(2) -0.013(2)
    O11 0.0441(13) 0.0771(17) 0.0401(12) 0.0366(13) 0.0169(10) 0.0145(11)
    C12 0.0457(18) 0.0407(18) 0.0369(17) 0.0226(15) 0.0077(14) 0.0118(14)
    O12 0.0438(13) 0.0596(14) 0.0450(12) 0.0332(12) 0.0206(11) 0.0150(11)
    C13 0.0450(18) 0.0344(17) 0.0501(19) 0.0212(15) 0.0147(15) 0.0109(14)
    C14 0.0394(17) 0.0439(19) 0.0482(19) 0.0238(15) 0.0101(14) 0.0148(15)
    C15 0.059(2) 0.057(2) 0.0455(19) 0.0353(19) -0.0074(17) -0.0023(17)
    C16 0.060(2) 0.053(2) 0.0446(19) 0.0390(19) 0.0057(16) 0.0017(16)
    C17 0.0413(17) 0.0442(18) 0.0391(17) 0.0281(15) 0.0140(14) 0.0142(14)
    C18 0.076(3) 0.056(2) 0.056(2) 0.048(2) 0.0122(19) 0.0164(17)
    C19 0.0405(18) 0.052(2) 0.067(2) 0.0290(17) 0.0053(16) 0.0135(18)
    C20 0.0438(19) 0.053(2) 0.0304(15) 0.0353(17) 0.0119(13) 0.0130(14)
    C21 0.123(4) 0.079(3) 0.091(4) 0.050(3) 0.015(3) 0.041(3)
    C22 0.063(2) 0.068(3) 0.042(2) 0.034(2) 0.0111(17) 0.0163(18)
    C23 0.078(3) 0.058(2) 0.050(2) 0.032(2) 0.0083(19) 0.0124(18)
    C24 0.069(2) 0.062(2) 0.0396(19) 0.032(2) 0.0085(17) 0.0106(17)
    C25 0.052(2) 0.065(2) 0.0370(17) 0.0344(19) 0.0230(15) 0.0170(16)
    C26 0.061(2) 0.063(2) 0.046(2) 0.030(2) 0.0136(17) 0.0060(18)
    C27 0.058(2) 0.078(3) 0.047(2) 0.036(2) 0.0063(18) 0.0130(19)
    C28 0.094(4) 0.113(4) 0.069(3) 0.042(3) -0.004(3) -0.023(3)
    C29 0.064(2) 0.068(2) 0.0447(19) 0.045(2) 0.0251(17) 0.0146(17)
    C30 0.051(2) 0.061(2) 0.0394(17) 0.0409(18) 0.0209(16) 0.0197(16)
    C31 0.052(2) 0.056(2) 0.049(2) 0.0308(18) 0.0127(16) 0.0178(17)
    C32 0.062(2) 0.065(2) 0.051(2) 0.033(2) 0.0030(18) 0.0132(18)
    C33 0.049(2) 0.051(2) 0.069(3) 0.0219(19) -0.0097(19) 0.0106(19)
    C34 0.0367(18) 0.0367(19) 0.074(3) 0.0171(16) 0.0015(17) 0.0056(17)
    C35 0.037(2) 0.055(2) 0.111(4) 0.0254(19) -0.001(2) 0.000(2)
    C36 0.0298(19) 0.058(3) 0.132(4) 0.0247(19) 0.014(2) -0.002(3)
    C37 0.039(2) 0.039(2) 0.105(3) 0.0183(17) 0.028(2) 0.004(2)
    C38 0.047(2) 0.057(2) 0.125(4) 0.029(2) 0.047(3) 0.010(2)
    C39 0.071(3) 0.066(3) 0.092(3) 0.035(2) 0.057(3) 0.017(2)
    C40 0.058(2) 0.072(3) 0.068(2) 0.038(2) 0.037(2) 0.022(2)
    C41 0.0342(17) 0.0343(18) 0.079(3) 0.0187(15) 0.0201(17) 0.0131(17)
    C42 0.0341(17) 0.0342(17) 0.063(2) 0.0193(14) 0.0112(15) 0.0112(15)
_geom_special_details
;
All e.s.d.'s (except the e.s.d. in the dihedral angle between two l.s. planes)
are estimated using the full covariance matrix. The cell e.s.d.'s are taken
into account individually in the estimation of e.s.d.'s in distances, angles
and torsion angles; correlations between e.s.d.'s in cell parameters are only
used when they are defined by crystal symmetry. An approximate (isotropic)
treatment of cell e.s.d.'s is used for estimating e.s.d.'s involving l.s.
planes.
;
loop_
    _geom_bond_atom_site_label_1
    _geom_bond_atom_site_label_2
    _geom_bond_site_symmetry_2
    _geom_bond_distance
    _geom_bond_publ_flag
    Ho O8 2_665 2.3142(18) ?
    Ho O11 2_665 2.332(2) ?
    Ho O12 . 2.343(2) ?
    Ho O4 . 2.378(2) ?
    Ho O3 . 2.456(2) ?
    Ho O7 . 2.4670(19) ?
    Ho O8 . 2.511(2) ?
    Ho N2 . 2.524(2) ?
    Ho N1 . 2.603(2) ?
    Ho C10 . 2.770(3) ?
    Ho C20 . 2.867(3) ?
    Ho Ho 2_665 3.8741(3) ?
    N1 C31 . 1.322(4) ?
    N1 C42 . 1.366(4) ?
    O1 C2 . 1.370(4) ?
    O1 C1 . 1.419(5) ?
    C1 H1A . 0.9600 ?
    C1 H1B . 0.9600 ?
    C1 H1C . 0.9600 ?
    N2 C40 . 1.314(4) ?
    N2 C41 . 1.365(4) ?
    O2 C7 . 1.372(4) ?
    O2 C8 . 1.397(5) ?
    C2 C3 . 1.372(5) ?
    C2 C7 . 1.395(5) ?
    O3 C10 . 1.244(4) ?
    C3 C4 . 1.381(4) ?
    C3 H3A . 0.9300 ?
    O4 C10 . 1.264(4) ?
    C4 C5 . 1.383(5) ?
    C4 C9 . 1.496(4) ?
    O5 C12 . 1.361(3) ?
    O5 C11 . 1.416(4) ?
    C5 C6 . 1.372(5) ?
    C5 H5A . 0.9300 ?
    O6 C17 . 1.372(3) ?
    O6 C18 . 1.421(4) ?
    C6 C7 . 1.380(5) ?
    C6 H6A . 0.9300 ?
    O7 C20 . 1.240(4) ?
    O8 C20 . 1.275(3) ?
    O8 Ho 2_665 2.3142(18) ?
    C8 H8A . 0.9600 ?
    C8 H8B . 0.9600 ?
    C8 H8C . 0.9600 ?
    O9 C22 . 1.361(4) ?
    O9 C21 . 1.423(5) ?
    C9 C10 . 1.514(5) ?
    C9 H9A . 0.9700 ?
    C9 H9B . 0.9700 ?
    O10 C27 . 1.385(4) ?
    O10 C28 . 1.396(5) ?
    C11 H11A . 0.9600 ?
    C11 H11B . 0.9600 ?
    C11 H11C . 0.9600 ?
    O11 C30 . 1.258(4) ?
    O11 Ho 2_665 2.332(2) ?
    C12 C13 . 1.377(4) ?
    C12 C17 . 1.403(4) ?
    O12 C30 . 1.255(4) ?
    C13 C14 . 1.391(4) ?
    C13 H13A . 0.9300 ?
    C14 C15 . 1.367(4) ?
    C14 C19 . 1.516(4) ?
    C15 C16 . 1.391(4) ?
    C15 H15A . 0.9300 ?
    C16 C17 . 1.366(4) ?
    C16 H16A . 0.9300 ?
    C18 H18A . 0.9600 ?
    C18 H18B . 0.9600 ?
    C18 H18C . 0.9600 ?
    C19 C20 . 1.500(4) ?
    C19 H19A . 0.9700 ?
    C19 H19B . 0.9700 ?
    C21 H21A . 0.9600 ?
    C21 H21B . 0.9600 ?
    C21 H21C . 0.9600 ?
    C22 C23 . 1.382(5) ?
    C22 C27 . 1.383(5) ?
    C23 C24 . 1.384(5) ?
    C23 H23A . 0.9300 ?
    C24 C25 . 1.371(5) ?
    C24 H24A . 0.9300 ?
    C25 C26 . 1.384(5) ?
    C25 C29 . 1.517(4) ?
    C26 C27 . 1.389(5) ?
    C26 H26A . 0.9300 ?
    C28 H28A . 0.9600 ?
    C28 H28B . 0.9600 ?
    C28 H28C . 0.9600 ?
    C29 C30 . 1.527(4) ?
    C29 H29A . 0.9700 ?
    C29 H29B . 0.9700 ?
    C31 C32 . 1.395(4) ?
    C31 H31A . 0.9300 ?
    C32 C33 . 1.362(5) ?
    C32 H32A . 0.9300 ?
    C33 C34 . 1.384(5) ?
    C33 H33A . 0.9300 ?
    C34 C42 . 1.408(4) ?
    C34 C35 . 1.433(5) ?
    C35 C36 . 1.337(6) ?
    C35 H35A . 0.9300 ?
    C36 C37 . 1.437(6) ?
    C36 H36A . 0.9300 ?
    C37 C38 . 1.391(6) ?
    C37 C41 . 1.413(4) ?
    C38 C39 . 1.363(6) ?
    C38 H38A . 0.9300 ?
    C39 C40 . 1.402(5) ?
    C39 H39A . 0.9300 ?
    C40 H40A . 0.9300 ?
    C41 C42 . 1.422(5) ?
loop_
    _geom_angle_atom_site_label_1
    _geom_angle_atom_site_label_2
    _geom_angle_atom_site_label_3
    _geom_angle_site_symmetry_1
    _geom_angle_site_symmetry_3
    _geom_angle
    _geom_angle_publ_flag
    O8 Ho O11 2_665 2_665 75.86(7) ?
    O8 Ho O12 2_665 . 75.67(7) ?
    O11 Ho O12 2_665 . 138.40(8) ?
    O8 Ho O4 2_665 . 89.15(8) ?
    O11 Ho O4 2_665 . 79.00(8) ?
    O12 Ho O4 . . 129.94(7) ?
    O8 Ho O3 2_665 . 75.22(7) ?
    O11 Ho O3 2_665 . 123.94(7) ?
    O12 Ho O3 . . 76.21(7) ?
    O4 Ho O3 . . 53.75(7) ?
    O8 Ho O7 2_665 . 124.23(7) ?
    O11 Ho O7 2_665 . 93.63(8) ?
    O12 Ho O7 . . 78.23(7) ?
    O4 Ho O7 . . 143.26(7) ?
    O3 Ho O7 . . 142.10(7) ?
    O8 Ho O8 2_665 . 73.27(7) ?
    O11 Ho O8 2_665 . 71.50(8) ?
    O12 Ho O8 . . 71.63(7) ?
    O4 Ho O8 . . 148.46(7) ?
    O3 Ho O8 . . 139.35(7) ?
    O7 Ho O8 . . 51.86(6) ?
    O8 Ho N2 2_665 . 141.50(8) ?
    O11 Ho N2 2_665 . 139.60(8) ?
    O12 Ho N2 . . 78.71(8) ?
    O4 Ho N2 . . 85.70(8) ?
    O3 Ho N2 . . 71.06(8) ?
    O7 Ho N2 . . 76.86(8) ?
    O8 Ho N2 . . 124.29(7) ?
    O8 Ho N1 2_665 . 150.25(8) ?
    O11 Ho N1 2_665 . 75.80(8) ?
    O12 Ho N1 . . 133.15(7) ?
    O4 Ho N1 . . 76.77(8) ?
    O3 Ho N1 . . 114.33(8) ?
    O7 Ho N1 . . 66.55(7) ?
    O8 Ho N1 . . 105.76(7) ?
    N2 Ho N1 . . 64.32(9) ?
    O8 Ho C10 2_665 . 81.66(8) ?
    O11 Ho C10 2_665 . 102.29(9) ?
    O12 Ho C10 . . 102.89(9) ?
    O4 Ho C10 . . 27.08(8) ?
    O3 Ho C10 . . 26.68(8) ?
    O7 Ho C10 . . 152.62(8) ?
    O8 Ho C10 . . 154.93(7) ?
    N2 Ho C10 . . 76.58(8) ?
    N1 Ho C10 . . 95.73(8) ?
    O8 Ho C20 2_665 . 99.25(8) ?
    O11 Ho C20 2_665 . 81.94(8) ?
    O12 Ho C20 . . 73.44(8) ?
    O4 Ho C20 . . 156.61(8) ?
    O3 Ho C20 . . 149.55(8) ?
    O7 Ho C20 . . 25.49(7) ?
    O8 Ho C20 . . 26.38(7) ?
    N2 Ho C20 . . 100.42(8) ?
    N1 Ho C20 . . 85.54(8) ?
    C10 Ho C20 . . 175.76(9) ?
    O8 Ho Ho 2_665 2_665 38.38(5) ?
    O11 Ho Ho 2_665 2_665 69.41(5) ?
    O12 Ho Ho . 2_665 69.39(5) ?
    O4 Ho Ho . 2_665 122.93(6) ?
    O3 Ho Ho . 2_665 109.84(5) ?
    O7 Ho Ho . 2_665 86.31(5) ?
    O8 Ho Ho . 2_665 34.89(4) ?
    N2 Ho Ho . 2_665 146.38(6) ?
    N1 Ho Ho . 2_665 134.01(6) ?
    C10 Ho Ho . 2_665 120.04(6) ?
    C20 Ho Ho . 2_665 61.00(6) ?
    C31 N1 C42 . . 118.1(3) ?
    C31 N1 Ho . . 123.9(2) ?
    C42 N1 Ho . . 117.1(2) ?
    C2 O1 C1 . . 117.6(3) ?
    O1 C1 H1A . . 109.5 ?
    O1 C1 H1B . . 109.5 ?
    H1A C1 H1B . . 109.5 ?
    O1 C1 H1C . . 109.5 ?
    H1A C1 H1C . . 109.5 ?
    H1B C1 H1C . . 109.5 ?
    C40 N2 C41 . . 118.5(3) ?
    C40 N2 Ho . . 121.5(2) ?
    C41 N2 Ho . . 119.7(2) ?
    C7 O2 C8 . . 118.0(3) ?
    O1 C2 C3 . . 125.5(3) ?
    O1 C2 C7 . . 114.8(3) ?
    C3 C2 C7 . . 119.7(3) ?
    C10 O3 Ho . . 90.89(18) ?
    C2 C3 C4 . . 121.5(3) ?
    C2 C3 H3A . . 119.2 ?
    C4 C3 H3A . . 119.2 ?
    C10 O4 Ho . . 94.0(2) ?
    C3 C4 C5 . . 117.9(3) ?
    C3 C4 C9 . . 119.9(3) ?
    C5 C4 C9 . . 122.2(3) ?
    C12 O5 C11 . . 117.2(3) ?
    C6 C5 C4 . . 121.7(3) ?
    C6 C5 H5A . . 119.2 ?
    C4 C5 H5A . . 119.2 ?
    C17 O6 C18 . . 116.1(2) ?
    C5 C6 C7 . . 119.9(3) ?
    C5 C6 H6A . . 120.0 ?
    C7 C6 H6A . . 120.0 ?
    C20 O7 Ho . . 95.61(16) ?
    O2 C7 C6 . . 125.3(3) ?
    O2 C7 C2 . . 115.5(3) ?
    C6 C7 C2 . . 119.3(3) ?
    C20 O8 Ho . 2_665 158.2(2) ?
    C20 O8 Ho . . 92.57(19) ?
    Ho O8 Ho 2_665 . 106.73(7) ?
    O2 C8 H8A . . 109.5 ?
    O2 C8 H8B . . 109.5 ?
    H8A C8 H8B . . 109.5 ?
    O2 C8 H8C . . 109.5 ?
    H8A C8 H8C . . 109.5 ?
    H8B C8 H8C . . 109.5 ?
    C22 O9 C21 . . 116.7(3) ?
    C4 C9 C10 . . 114.9(3) ?
    C4 C9 H9A . . 108.5 ?
    C10 C9 H9A . . 108.5 ?
    C4 C9 H9B . . 108.5 ?
    C10 C9 H9B . . 108.5 ?
    H9A C9 H9B . . 107.5 ?
    O3 C10 O4 . . 121.3(3) ?
    O3 C10 C9 . . 121.1(3) ?
    O4 C10 C9 . . 117.6(3) ?
    O3 C10 Ho . . 62.44(17) ?
    O4 C10 Ho . . 58.91(17) ?
    C9 C10 Ho . . 176.4(2) ?
    C27 O10 C28 . . 118.2(3) ?
    O5 C11 H11A . . 109.5 ?
    O5 C11 H11B . . 109.5 ?
    H11A C11 H11B . . 109.5 ?
    O5 C11 H11C . . 109.5 ?
    H11A C11 H11C . . 109.5 ?
    H11B C11 H11C . . 109.5 ?
    C30 O11 Ho . 2_665 137.0(2) ?
    O5 C12 C13 . . 125.1(3) ?
    O5 C12 C17 . . 115.0(3) ?
    C13 C12 C17 . . 119.9(3) ?
    C30 O12 Ho . . 135.23(19) ?
    C12 C13 C14 . . 120.9(3) ?
    C12 C13 H13A . . 119.5 ?
    C14 C13 H13A . . 119.5 ?
    C15 C14 C13 . . 118.0(3) ?
    C15 C14 C19 . . 121.1(3) ?
    C13 C14 C19 . . 120.8(3) ?
    C14 C15 C16 . . 122.1(3) ?
    C14 C15 H15A . . 118.9 ?
    C16 C15 H15A . . 118.9 ?
    C17 C16 C15 . . 119.6(3) ?
    C17 C16 H16A . . 120.2 ?
    C15 C16 H16A . . 120.2 ?
    C16 C17 O6 . . 124.6(3) ?
    C16 C17 C12 . . 119.3(3) ?
    O6 C17 C12 . . 116.1(3) ?
    O6 C18 H18A . . 109.5 ?
    O6 C18 H18B . . 109.5 ?
    H18A C18 H18B . . 109.5 ?
    O6 C18 H18C . . 109.5 ?
    H18A C18 H18C . . 109.5 ?
    H18B C18 H18C . . 109.5 ?
    C20 C19 C14 . . 118.1(3) ?
    C20 C19 H19A . . 107.8 ?
    C14 C19 H19A . . 107.8 ?
    C20 C19 H19B . . 107.8 ?
    C14 C19 H19B . . 107.8 ?
    H19A C19 H19B . . 107.1 ?
    O7 C20 O8 . . 120.0(3) ?
    O7 C20 C19 . . 123.0(2) ?
    O8 C20 C19 . . 117.0(3) ?
    O7 C20 Ho . . 58.91(15) ?
    O8 C20 Ho . . 61.05(16) ?
    C19 C20 Ho . . 178.0(2) ?
    O9 C21 H21A . . 109.5 ?
    O9 C21 H21B . . 109.5 ?
    H21A C21 H21B . . 109.5 ?
    O9 C21 H21C . . 109.5 ?
    H21A C21 H21C . . 109.5 ?
    H21B C21 H21C . . 109.5 ?
    O9 C22 C23 . . 124.6(4) ?
    O9 C22 C27 . . 116.4(3) ?
    C23 C22 C27 . . 119.0(3) ?
    C22 C23 C24 . . 120.4(4) ?
    C22 C23 H23A . . 119.8 ?
    C24 C23 H23A . . 119.8 ?
    C25 C24 C23 . . 120.8(3) ?
    C25 C24 H24A . . 119.6 ?
    C23 C24 H24A . . 119.6 ?
    C24 C25 C26 . . 119.1(3) ?
    C24 C25 C29 . . 119.7(3) ?
    C26 C25 C29 . . 121.2(3) ?
    C25 C26 C27 . . 120.3(4) ?
    C25 C26 H26A . . 119.8 ?
    C27 C26 H26A . . 119.8 ?
    C22 C27 O10 . . 114.8(3) ?
    C22 C27 C26 . . 120.3(3) ?
    O10 C27 C26 . . 124.8(4) ?
    O10 C28 H28A . . 109.5 ?
    O10 C28 H28B . . 109.5 ?
    H28A C28 H28B . . 109.5 ?
    O10 C28 H28C . . 109.5 ?
    H28A C28 H28C . . 109.5 ?
    H28B C28 H28C . . 109.5 ?
    C25 C29 C30 . . 110.6(3) ?
    C25 C29 H29A . . 109.5 ?
    C30 C29 H29A . . 109.5 ?
    C25 C29 H29B . . 109.5 ?
    C30 C29 H29B . . 109.5 ?
    H29A C29 H29B . . 108.1 ?
    O12 C30 O11 . . 126.1(3) ?
    O12 C30 C29 . . 117.4(3) ?
    O11 C30 C29 . . 116.4(3) ?
    N1 C31 C32 . . 123.2(3) ?
    N1 C31 H31A . . 118.4 ?
    C32 C31 H31A . . 118.4 ?
    C33 C32 C31 . . 118.9(4) ?
    C33 C32 H32A . . 120.6 ?
    C31 C32 H32A . . 120.6 ?
    C32 C33 C34 . . 120.0(3) ?
    C32 C33 H33A . . 120.0 ?
    C34 C33 H33A . . 120.0 ?
    C33 C34 C42 . . 118.1(3) ?
    C33 C34 C35 . . 122.8(4) ?
    C42 C34 C35 . . 119.1(4) ?
    C36 C35 C34 . . 121.0(4) ?
    C36 C35 H35A . . 119.5 ?
    C34 C35 H35A . . 119.5 ?
    C35 C36 C37 . . 121.5(4) ?
    C35 C36 H36A . . 119.3 ?
    C37 C36 H36A . . 119.3 ?
    C38 C37 C41 . . 118.2(4) ?
    C38 C37 C36 . . 123.2(4) ?
    C41 C37 C36 . . 118.6(4) ?
    C39 C38 C37 . . 119.6(3) ?
    C39 C38 H38A . . 120.2 ?
    C37 C38 H38A . . 120.2 ?
    C38 C39 C40 . . 118.9(4) ?
    C38 C39 H39A . . 120.6 ?
    C40 C39 H39A . . 120.6 ?
    N2 C40 C39 . . 123.3(4) ?
    N2 C40 H40A . . 118.4 ?
    C39 C40 H40A . . 118.4 ?
    N2 C41 C37 . . 121.4(3) ?
    N2 C41 C42 . . 118.8(3) ?
    C37 C41 C42 . . 119.8(3) ?
    N1 C42 C34 . . 121.7(3) ?
    N1 C42 C41 . . 118.4(3) ?
    C34 C42 C41 . . 119.9(3) ?
loop_
    _geom_torsion_atom_site_label_1
    _geom_torsion_atom_site_label_2
    _geom_torsion_atom_site_label_3
    _geom_torsion_atom_site_label_4
    _geom_torsion_site_symmetry_1
    _geom_torsion_site_symmetry_2
    _geom_torsion_site_symmetry_3
    _geom_torsion_site_symmetry_4
    _geom_torsion
    _geom_torsion_publ_flag
    O8 Ho N1 C31 2_665 . . . -25.1(3) ?
    O11 Ho N1 C31 2_665 . . . -7.1(2) ?
    O12 Ho N1 C31 . . . . 138.0(2) ?
    O4 Ho N1 C31 . . . . -88.9(3) ?
    O3 Ho N1 C31 . . . . -128.2(2) ?
    O7 Ho N1 C31 . . . . 93.4(3) ?
    O8 Ho N1 C31 . . . . 58.6(3) ?
    N2 Ho N1 C31 . . . . 179.6(3) ?
    C10 Ho N1 C31 . . . . -108.3(3) ?
    C20 Ho N1 C31 . . . . 75.7(2) ?
    Ho Ho N1 C31 2_665 . . . 34.5(3) ?
    O8 Ho N1 C42 2_665 . . . 166.08(19) ?
    O11 Ho N1 C42 2_665 . . . -175.9(2) ?
    O12 Ho N1 C42 . . . . -30.8(3) ?
    O4 Ho N1 C42 . . . . 102.3(2) ?
    O3 Ho N1 C42 . . . . 63.0(2) ?
    O7 Ho N1 C42 . . . . -75.4(2) ?
    O8 Ho N1 C42 . . . . -110.2(2) ?
    N2 Ho N1 C42 . . . . 10.8(2) ?
    C10 Ho N1 C42 . . . . 82.9(2) ?
    C20 Ho N1 C42 . . . . -93.1(2) ?
    Ho Ho N1 C42 2_665 . . . -134.35(19) ?
    O8 Ho N2 C40 2_665 . . . 15.4(3) ?
    O11 Ho N2 C40 2_665 . . . 166.0(2) ?
    O12 Ho N2 C40 . . . . -33.6(3) ?
    O4 Ho N2 C40 . . . . 98.6(3) ?
    O3 Ho N2 C40 . . . . 45.5(3) ?
    O7 Ho N2 C40 . . . . -114.0(3) ?
    O8 Ho N2 C40 . . . . -91.9(3) ?
    N1 Ho N2 C40 . . . . 176.0(3) ?
    C10 Ho N2 C40 . . . . 72.8(3) ?
    C20 Ho N2 C40 . . . . -104.2(3) ?
    Ho Ho N2 C40 2_665 . . . -52.0(3) ?
    O8 Ho N2 C41 2_665 . . . -170.87(19) ?
    O11 Ho N2 C41 2_665 . . . -20.2(3) ?
    O12 Ho N2 C41 . . . . 140.1(2) ?
    O4 Ho N2 C41 . . . . -87.7(2) ?
    O3 Ho N2 C41 . . . . -140.7(2) ?
    O7 Ho N2 C41 . . . . 59.8(2) ?
    O8 Ho N2 C41 . . . . 81.8(2) ?
    N1 Ho N2 C41 . . . . -10.3(2) ?
    C10 Ho N2 C41 . . . . -113.5(2) ?
    C20 Ho N2 C41 . . . . 69.6(2) ?
    Ho Ho N2 C41 2_665 . . . 121.7(2) ?
    C1 O1 C2 C3 . . . . 9.3(5) ?
    C1 O1 C2 C7 . . . . -172.3(3) ?
    O8 Ho O3 C10 2_665 . . . -101.02(18) ?
    O11 Ho O3 C10 2_665 . . . -39.8(2) ?
    O12 Ho O3 C10 . . . . -179.55(18) ?
    O4 Ho O3 C10 . . . . -0.98(17) ?
    O7 Ho O3 C10 . . . . 131.53(18) ?
    O8 Ho O3 C10 . . . . -141.18(16) ?
    N2 Ho O3 C10 . . . . 97.85(18) ?
    N1 Ho O3 C10 . . . . 49.00(19) ?
    C20 Ho O3 C10 . . . . 175.93(17) ?
    Ho Ho O3 C10 2_665 . . . -117.85(16) ?
    O1 C2 C3 C4 . . . . 178.4(3) ?
    C7 C2 C3 C4 . . . . 0.0(5) ?
    O8 Ho O4 C10 2_665 . . . 73.18(18) ?
    O11 Ho O4 C10 2_665 . . . 148.94(19) ?
    O12 Ho O4 C10 . . . . 2.8(2) ?
    O3 Ho O4 C10 . . . . 0.96(16) ?
    O7 Ho O4 C10 . . . . -129.84(18) ?
    O8 Ho O4 C10 . . . . 128.11(18) ?
    N2 Ho O4 C10 . . . . -68.64(19) ?
    N1 Ho O4 C10 . . . . -133.25(19) ?
    C20 Ho O4 C10 . . . . -175.08(19) ?
    Ho Ho O4 C10 2_665 . . . 92.49(18) ?
    C2 C3 C4 C5 . . . . 0.6(5) ?
    C2 C3 C4 C9 . . . . 179.6(3) ?
    C3 C4 C5 C6 . . . . -0.2(5) ?
    C9 C4 C5 C6 . . . . -179.2(3) ?
    C4 C5 C6 C7 . . . . -0.7(6) ?
    O8 Ho O7 C20 2_665 . . . 12.7(2) ?
    O11 Ho O7 C20 2_665 . . . -62.64(18) ?
    O12 Ho O7 C20 . . . . 76.13(18) ?
    O4 Ho O7 C20 . . . . -139.07(18) ?
    O3 Ho O7 C20 . . . . 124.53(18) ?
    O8 Ho O7 C20 . . . . 0.35(16) ?
    N2 Ho O7 C20 . . . . 157.12(19) ?
    N1 Ho O7 C20 . . . . -135.5(2) ?
    C10 Ho O7 C20 . . . . 171.47(19) ?
    Ho Ho O7 C20 2_665 . . . 6.43(17) ?
    C8 O2 C7 C6 . . . . 4.3(6) ?
    C8 O2 C7 C2 . . . . -174.9(4) ?
    C5 C6 C7 O2 . . . . -177.9(4) ?
    C5 C6 C7 C2 . . . . 1.3(6) ?
    O1 C2 C7 O2 . . . . -0.2(5) ?
    C3 C2 C7 O2 . . . . 178.3(3) ?
    O1 C2 C7 C6 . . . . -179.5(3) ?
    C3 C2 C7 C6 . . . . -0.9(5) ?
    O8 Ho O8 C20 2_665 . . . -169.7(2) ?
    O11 Ho O8 C20 2_665 . . . 110.00(17) ?
    O12 Ho O8 C20 . . . . -89.62(17) ?
    O4 Ho O8 C20 . . . . 131.60(18) ?
    O3 Ho O8 C20 . . . . -129.07(17) ?
    O7 Ho O8 C20 . . . . -0.34(16) ?
    N2 Ho O8 C20 . . . . -28.05(19) ?
    N1 Ho O8 C20 . . . . 41.30(18) ?
    C10 Ho O8 C20 . . . . -170.7(2) ?
    Ho Ho O8 C20 2_665 . . . -169.7(2) ?
    O8 Ho O8 Ho 2_665 . . 2_665 0.0 ?
    O11 Ho O8 Ho 2_665 . . 2_665 -80.31(8) ?
    O12 Ho O8 Ho . . . 2_665 80.07(8) ?
    O4 Ho O8 Ho . . . 2_665 -58.71(15) ?
    O3 Ho O8 Ho . . . 2_665 40.63(13) ?
    O7 Ho O8 Ho . . . 2_665 169.35(12) ?
    N2 Ho O8 Ho . . . 2_665 141.64(9) ?
    N1 Ho O8 Ho . . . 2_665 -149.00(8) ?
    C10 Ho O8 Ho . . . 2_665 -1.0(2) ?
    C20 Ho O8 Ho . . . 2_665 169.7(2) ?
    C3 C4 C9 C10 . . . . -105.6(4) ?
    C5 C4 C9 C10 . . . . 73.4(4) ?
    Ho O3 C10 O4 . . . . 1.7(3) ?
    Ho O3 C10 C9 . . . . -179.1(3) ?
    Ho O4 C10 O3 . . . . -1.8(3) ?
    Ho O4 C10 C9 . . . . 179.0(2) ?
    C4 C9 C10 O3 . . . . -7.7(5) ?
    C4 C9 C10 O4 . . . . 171.5(3) ?
    O8 Ho C10 O3 2_665 . . . 73.58(17) ?
    O11 Ho C10 O3 2_665 . . . 147.05(16) ?
    O12 Ho C10 O3 . . . . 0.45(18) ?
    O4 Ho C10 O3 . . . . 178.3(3) ?
    O7 Ho C10 O3 . . . . -88.8(2) ?
    O8 Ho C10 O3 . . . . 74.6(3) ?
    N2 Ho C10 O3 . . . . -74.42(18) ?
    N1 Ho C10 O3 . . . . -136.28(17) ?
    Ho Ho C10 O3 2_665 . . . 73.89(18) ?
    O8 Ho C10 O4 2_665 . . . -104.69(18) ?
    O11 Ho C10 O4 2_665 . . . -31.22(19) ?
    O12 Ho C10 O4 . . . . -177.82(17) ?
    O3 Ho C10 O4 . . . . -178.3(3) ?
    O7 Ho C10 O4 . . . . 92.9(2) ?
    O8 Ho C10 O4 . . . . -103.7(2) ?
    N2 Ho C10 O4 . . . . 107.31(19) ?
    N1 Ho C10 O4 . . . . 45.45(19) ?
    Ho Ho C10 O4 2_665 . . . -104.38(17) ?
    C11 O5 C12 C13 . . . . 14.0(5) ?
    C11 O5 C12 C17 . . . . -166.3(3) ?
    O8 Ho O12 C30 2_665 . . . 22.3(3) ?
    O11 Ho O12 C30 2_665 . . . -25.8(3) ?
    O4 Ho O12 C30 . . . . 98.8(3) ?
    O3 Ho O12 C30 . . . . 100.3(3) ?
    O7 Ho O12 C30 . . . . -108.0(3) ?
    O8 Ho O12 C30 . . . . -54.5(3) ?
    N2 Ho O12 C30 . . . . 173.3(3) ?
    N1 Ho O12 C30 . . . . -149.2(3) ?
    C10 Ho O12 C30 . . . . 100.1(3) ?
    C20 Ho O12 C30 . . . . -82.1(3) ?
    Ho Ho O12 C30 2_665 . . . -17.5(3) ?
    O5 C12 C13 C14 . . . . -179.2(3) ?
    C17 C12 C13 C14 . . . . 1.2(5) ?
    C12 C13 C14 C15 . . . . 2.8(5) ?
    C12 C13 C14 C19 . . . . -173.3(3) ?
    C13 C14 C15 C16 . . . . -4.3(5) ?
    C19 C14 C15 C16 . . . . 171.8(3) ?
    C14 C15 C16 C17 . . . . 1.7(6) ?
    C15 C16 C17 O6 . . . . -177.6(3) ?
    C15 C16 C17 C12 . . . . 2.3(5) ?
    C18 O6 C17 C16 . . . . 17.2(5) ?
    C18 O6 C17 C12 . . . . -162.7(3) ?
    O5 C12 C17 C16 . . . . 176.6(3) ?
    C13 C12 C17 C16 . . . . -3.8(5) ?
    O5 C12 C17 O6 . . . . -3.5(4) ?
    C13 C12 C17 O6 . . . . 176.2(3) ?
    C15 C14 C19 C20 . . . . 127.4(4) ?
    C13 C14 C19 C20 . . . . -56.6(5) ?
    Ho O7 C20 O8 . . . . -0.6(3) ?
    Ho O7 C20 C19 . . . . 179.3(3) ?
    Ho O8 C20 O7 2_665 . . . -151.9(4) ?
    Ho O8 C20 O7 . . . . 0.6(3) ?
    Ho O8 C20 C19 2_665 . . . 28.1(7) ?
    Ho O8 C20 C19 . . . . -179.3(2) ?
    Ho O8 C20 Ho 2_665 . . . -152.5(5) ?
    C14 C19 C20 O7 . . . . -8.4(5) ?
    C14 C19 C20 O8 . . . . 171.5(3) ?
    O8 Ho C20 O7 2_665 . . . -169.38(17) ?
    O11 Ho C20 O7 2_665 . . . 116.47(18) ?
    O12 Ho C20 O7 . . . . -97.44(18) ?
    O4 Ho C20 O7 . . . . 80.8(3) ?
    O3 Ho C20 O7 . . . . -92.9(2) ?
    O8 Ho C20 O7 . . . . -179.4(3) ?
    N2 Ho C20 O7 . . . . -22.65(19) ?
    N1 Ho C20 O7 . . . . 40.21(18) ?
    Ho Ho C20 O7 2_665 . . . -172.7(2) ?
    O8 Ho C20 O8 2_665 . . . 10.0(2) ?
    O11 Ho C20 O8 2_665 . . . -64.16(16) ?
    O12 Ho C20 O8 . . . . 81.94(16) ?
    O4 Ho C20 O8 . . . . -99.8(2) ?
    O3 Ho C20 O8 . . . . 86.5(2) ?
    O7 Ho C20 O8 . . . . 179.4(3) ?
    N2 Ho C20 O8 . . . . 156.73(16) ?
    N1 Ho C20 O8 . . . . -140.42(17) ?
    Ho Ho C20 O8 2_665 . . . 6.72(14) ?
    C21 O9 C22 C23 . . . . 0.3(6) ?
    C21 O9 C22 C27 . . . . 178.4(4) ?
    O9 C22 C23 C24 . . . . 179.1(4) ?
    C27 C22 C23 C24 . . . . 1.1(6) ?
    C22 C23 C24 C25 . . . . 0.1(6) ?
    C23 C24 C25 C26 . . . . -0.8(5) ?
    C23 C24 C25 C29 . . . . 179.8(3) ?
    C24 C25 C26 C27 . . . . 0.3(5) ?
    C29 C25 C26 C27 . . . . 179.7(3) ?
    O9 C22 C27 O10 . . . . 1.0(5) ?
    C23 C22 C27 O10 . . . . 179.2(4) ?
    O9 C22 C27 C26 . . . . -179.8(3) ?
    C23 C22 C27 C26 . . . . -1.6(6) ?
    C28 O10 C27 C22 . . . . -173.4(4) ?
    C28 O10 C27 C26 . . . . 7.4(6) ?
    C25 C26 C27 C22 . . . . 0.9(6) ?
    C25 C26 C27 O10 . . . . -180.0(3) ?
    C24 C25 C29 C30 . . . . -49.1(4) ?
    C26 C25 C29 C30 . . . . 131.4(3) ?
    Ho O12 C30 O11 . . . . 24.1(5) ?
    Ho O12 C30 C29 . . . . -154.3(2) ?
    Ho O11 C30 O12 2_665 . . . -10.5(5) ?
    Ho O11 C30 C29 2_665 . . . 167.9(2) ?
    C25 C29 C30 O12 . . . . 104.4(3) ?
    C25 C29 C30 O11 . . . . -74.2(4) ?
    C42 N1 C31 C32 . . . . -1.9(5) ?
    Ho N1 C31 C32 . . . . -170.6(3) ?
    N1 C31 C32 C33 . . . . 2.3(5) ?
    C31 C32 C33 C34 . . . . -0.7(5) ?
    C32 C33 C34 C42 . . . . -0.9(5) ?
    C32 C33 C34 C35 . . . . 178.2(3) ?
    C33 C34 C35 C36 . . . . 177.5(4) ?
    C42 C34 C35 C36 . . . . -3.4(6) ?
    C34 C35 C36 C37 . . . . 0.3(6) ?
    C35 C36 C37 C38 . . . . -178.0(4) ?
    C35 C36 C37 C41 . . . . 3.6(6) ?
    C41 C37 C38 C39 . . . . -0.5(5) ?
    C36 C37 C38 C39 . . . . -179.0(4) ?
    C37 C38 C39 C40 . . . . 2.9(6) ?
    C41 N2 C40 C39 . . . . -0.5(5) ?
    Ho N2 C40 C39 . . . . 173.3(3) ?
    C38 C39 C40 N2 . . . . -2.4(6) ?
    C40 N2 C41 C37 . . . . 3.0(5) ?
    Ho N2 C41 C37 . . . . -171.0(2) ?
    C40 N2 C41 C42 . . . . -176.7(3) ?
    Ho N2 C41 C42 . . . . 9.4(4) ?
    C38 C37 C41 N2 . . . . -2.4(5) ?
    C36 C37 C41 N2 . . . . 176.1(3) ?
    C38 C37 C41 C42 . . . . 177.2(3) ?
    C36 C37 C41 C42 . . . . -4.3(5) ?
    C31 N1 C42 C34 . . . . 0.1(5) ?
    Ho N1 C42 C34 . . . . 169.6(2) ?
    C31 N1 C42 C41 . . . . 179.7(3) ?
    Ho N1 C42 C41 . . . . -10.9(4) ?
    C33 C34 C42 N1 . . . . 1.3(5) ?
    C35 C34 C42 N1 . . . . -177.9(3) ?
    C33 C34 C42 C41 . . . . -178.3(3) ?
    C35 C34 C42 C41 . . . . 2.6(5) ?
    N2 C41 C42 N1 . . . . 1.3(4) ?
    C37 C41 C42 N1 . . . . -178.3(3) ?
    N2 C41 C42 C34 . . . . -179.1(3) ?
    C37 C41 C42 C34 . . . . 1.3(5) ?
loop_
    _geom_hbond_atom_site_label_D
    _geom_hbond_atom_site_label_H
    _geom_hbond_atom_site_label_A
    _geom_hbond_site_symmetry_A
    _geom_hbond_distance_DH
    _geom_hbond_distance_HA
    _geom_hbond_distance_DA
    _geom_hbond_angle_DHA
    C40 H40A O3 . 0.93 2.52 2.972(4) 110
    C8 H8A O6 1_546 0.96 2.55 3.319(5) 138
    C16 H16A O4 1_565 0.93 2.51 3.410(4) 162
    C18 H18C O4 1_565 0.96 2.36 3.266(4) 156
    C21 H21C O1 . 0.96 2.83 3.291(6) 111
    C21 H21C O2 . 0.96 2.82 3.749(6) 162
    C31 H31A O11 2_665 0.93 2.37 3.008(4) 126
    C38 H38A O7 2_565 0.93 2.36 3.215(4) 153
data_global
_journal_date_recd_electronic     2010-06-15
_journal_date_accepted     2010-09-11
_journal_name_full     'Acta Crystallographica, Section E'
_journal_year     2010
_journal_volume     66
_journal_issue     10
_journal_page_first     m1272
_journal_page_last     m1273
_journal_paper_category     QM
_journal_coeditor_code     PV2299
_publ_contact_author_name     'Guo-Liang Zhao'
_publ_contact_author_address
;
   College of Chemistry and Life Sciences
   Zhejiang Normal University and Zhejiang Normal University Xingzhi College
   Jinhua, Zhejiang 321004,
  P. R. China
;
_publ_contact_author_email     'sky53@zjnu.cn'
_publ_contact_author_fax     '86-579-82282595'
_publ_contact_author_phone     '86-579-82283925'
_publ_section_title
;\
Tetrakis(\m-3,4-dimethoxyphenylacetato)bis[(3,4-dimethoxyphenylacetato)(1,10-\
phenanthroline)holmium(III)]
;
loop_
    _publ_author_name
    _publ_author_address
    'Guo-Liang Zhao'
;
College of Chemistry and Life Sciences
Zhejiang Normal University and Zhejiang Normal University Xingzhi College
Jinhua, Zhejiang 321004
People's Republic of China
;
    'Jia-Lu Liu'
;
College of Chemistry and Life Sciences
Zhejiang Normal University and Zhejiang Normal University Xingzhi College
Jinhua, Zhejiang 321004
People's Republic of China
;
    'Jian-Feng Liu'
;
College of Chemistry and Life Sciences
Zhejiang Normal University and Zhejiang Normal University Xingzhi College
Jinhua, Zhejiang 321004
People's Republic of China
;
