# Supplementary material for: Tetra­kis(μ-3,4-dimeth­oxy­phenyl­acetato)­bis­[(3,4-dimeth­oxy­phenyl­acetato)(1,10-phenanthroline)holmium(III)]
Source: Acta Crystallogr Sect E Struct Rep Online. 2010 Sep 18;66(Pt 10):m1272–3. doi: 10.1107/S1600536810036408 (PMC2983278; doi:10.1107/S1600536810036408)
Supplement: Supplementary file 2 [file e-66-m1272-Isup2.hkl]

# 
# h,k,l, Fc-squared, Fo-squared, sigma(Fo-squared) and status flag 
# 
data_I
_shelx_title ' b in P1                     New: P-1' 
_shelx_refln_list_code          4 
_shelx_F_calc_maximum      257.47 
_exptl_crystal_F_000       939.82 
_reflns_d_resolution_high  0.7670 
 
loop_ 
 _symmetry_equiv_pos_as_xyz 
 'x, y, z' 
 '-x, -y, -z' 
 
_cell_length_a    12.3069 
_cell_length_b    12.3789 
_cell_length_c    14.6591 
_cell_angle_alpha  91.020 
_cell_angle_beta  103.547 
_cell_angle_gamma 115.477 
 
_shelx_F_squared_multiplier     1.000 
 
loop_ 
 _refln_index_h 
 _refln_index_k 
 _refln_index_l 
 _refln_F_squared_calc 
 _refln_F_squared_meas 
 _refln_F_squared_sigma 
 _refln_observed_status 
   1   0   0     4638.70     4687.08    147.68 o 
   2   0   0    12821.37    13205.62    301.03 o 
   3   0   0     2059.05     2162.74     55.08 o 
   4   0   0      769.18      833.86     29.17 o 
   5   0   0     7152.84     7513.97    112.37 o 
   6   0   0     5374.46     5430.54     90.52 o 
   7   0   0      100.39       82.20     13.27 o 
   8   0   0      794.06      895.84     36.62 o 
   9   0   0      485.74      569.19     33.31 o 
  10   0   0      351.17      318.42     25.78 o 
  11   0   0     1001.65     1090.88     87.23 o 
  12   0   0      177.42       86.13     36.96 o 
 -13   1   0       71.19       59.26     44.25 o 
 -12   1   0     1400.92     1418.51     65.88 o 
 -11   1   0      291.56      277.25     35.08 o 
 -10   1   0      845.82      890.62     40.85 o 
  -9   1   0     1169.80     1192.33     50.82 o 
  -8   1   0     1097.49     1241.94     40.15 o 
  -7   1   0     2508.20     2594.58     83.46 o 
  -6   1   0     7644.31     7737.43    123.36 o 
  -5   1   0     2308.96     2267.07     44.87 o 
  -4   1   0     6160.04     6292.27    130.92 o 
  -3   1   0    36432.21    36075.07    761.15 o 
  -2   1   0     8498.71     8698.88    193.30 o 
   0   1   0    20021.75    20118.15    594.66 o 
   1   1   0      952.39      843.07     22.58 o 
   2   1   0     3123.26     2982.70     66.41 o 
   3   1   0     2045.12     1979.78    109.28 o 
   4   1   0      795.97      827.76     23.86 o 
   5   1   0     7828.80     7726.76    127.90 o 
   6   1   0      997.92      964.69     39.31 o 
   7   1   0      266.78      263.86     21.39 o 
   8   1   0      964.31      998.51     56.51 o 
   9   1   0      194.77      218.27     21.55 o 
  10   1   0     1968.88     2022.14     62.53 o 
  11   1   0      840.83      949.32     89.94 o 
  12   1   0        0.66      -23.22     40.63 o 
 -14   2   0        8.87      -20.49     42.04 o 
 -13   2   0      166.23       98.41     45.80 o 
 -12   2   0      689.44      631.89     52.72 o 
 -11   2   0      119.26       82.68     22.56 o 
 -10   2   0     2647.57     2654.00     73.57 o 
  -9   2   0      628.71      711.20     44.67 o 
  -8   2   0      252.51      234.97     16.36 o 
  -7   2   0     3634.23     3733.15    108.65 o 
  -6   2   0     4516.92     4415.29     78.20 o 
  -5   2   0     3893.90     3822.33     92.72 o 
  -4   2   0     9696.05     9858.19    191.47 o 
  -3   2   0      218.64      199.24     11.74 o 
  -2   2   0     3508.21     3470.84    120.11 o 
  -1   2   0    36399.06    36343.43   1071.84 o 
   1   2   0      798.71      788.14     22.22 o 
   2   2   0    25303.59    24812.16    352.68 o 
   3   2   0      117.22      111.06     12.11 o 
   4   2   0     4601.39     4564.18     76.24 o 
   5   2   0     5169.00     5352.19     90.27 o 
   6   2   0        6.49        1.15     10.20 o 
   7   2   0     2220.40     2307.54     62.50 o 
   8   2   0      369.78      398.50     28.39 o 
   9   2   0      111.93       94.79     27.74 o 
  10   2   0     1825.11     1990.70    113.87 o 
  11   2   0      168.23      152.09     41.04 o 
  12   2   0       70.40       45.25     47.08 o 
 -15   3   0      239.78      192.97     80.08 o 
 -14   3   0      160.83      186.77     42.30 o 
 -13   3   0      748.96      716.46     66.44 o 
 -12   3   0       30.73       24.92     20.36 o 
 -11   3   0     1994.56     1966.62     68.11 o 
 -10   3   0     5357.12     5222.72    188.24 o 
  -9   3   0      437.90      463.20     25.05 o 
  -8   3   0     5247.11     5052.80    172.31 o 
  -7   3   0     9515.60     9909.44    156.03 o 
  -6   3   0      409.57      449.21     25.30 o 
  -5   3   0    17880.16    17800.34    408.65 o 
  -4   3   0      955.37      886.02     27.95 o 
  -3   3   0       40.02       22.57      7.54 o 
  -2   3   0     2260.83     2039.78     58.13 o 
  -1   3   0    35250.33    35903.01   1067.90 o 
   0   3   0    66289.81    65247.85   1334.95 o 
   1   3   0      136.21      130.60     10.70 o 
   2   3   0      567.69      596.64     22.21 o 
   3   3   0      251.98      230.80     12.86 o 
   4   3   0     4990.29     4991.86     84.37 o 
   5   3   0      141.49      125.70     20.69 o 
   6   3   0     1762.53     1889.48     54.56 o 
   7   3   0      979.32     1044.28     51.14 o 
   8   3   0        0.10       18.29     19.61 o 
   9   3   0      329.97      344.56     38.56 o 
  10   3   0      287.04      222.64     59.59 o 
  11   3   0        1.72       -3.42     27.11 o 
  12   3   0      157.44      151.04     58.18 o 
 -15   4   0       41.28       34.02     35.68 o 
 -14   4   0      889.97      783.08    115.88 o 
 -13   4   0      882.97      816.59     70.17 o 
 -12   4   0      367.01      376.85     30.46 o 
 -11   4   0     4381.23     4428.28    116.94 o 
 -10   4   0     2348.55     2182.85     89.91 o 
  -9   4   0      838.49      820.60     42.37 o 
  -8   4   0     6699.11     6636.09    127.56 o 
  -7   4   0      102.54       97.76     17.36 o 
  -6   4   0     5109.36     5343.36    120.05 o 
  -5   4   0     2603.64     2489.87    127.57 o 
  -4   4   0      300.66      255.94     18.38 o 
  -3   4   0     1641.48     1557.60     43.73 o 
  -2   4   0     1052.87     1018.03     28.09 o 
  -1   4   0     1757.10     1969.87    112.75 o 
   0   4   0    12443.49    12194.49    198.02 o 
   1   4   0     5355.41     5051.85     95.23 o 
   2   4   0     4527.11     4516.81     74.51 o 
   3   4   0     4068.28     3971.09     76.14 o 
   4   4   0     3760.20     3833.17     89.02 o 
   5   4   0      611.75      615.23     38.16 o 
   6   4   0     2198.73     2295.29     83.88 o 
   7   4   0      372.05      447.81     44.77 o 
   8   4   0       35.40       12.70     21.86 o 
   9   4   0      690.27      781.49     57.09 o 
  10   4   0        1.05        4.18     25.83 o 
  11   4   0      142.41      126.38     35.92 o 
 -15   5   0      140.74      105.85     40.80 o 
 -14   5   0     1035.32      904.32     87.60 o 
 -13   5   0      156.26      114.61     23.40 o 
 -12   5   0     2022.04     1979.98    101.67 o 
 -11   5   0     4329.94     4229.84    104.62 o 
 -10   5   0        3.97        1.48     12.20 o 
  -9   5   0     1894.27     1995.35     82.62 o 
  -8   5   0     3333.43     3299.15     91.21 o 
  -7   5   0        7.46        2.62     11.37 o 
  -6   5   0    10163.54    10574.16    156.09 o 
  -5   5   0     5930.29     5854.96    107.67 o 
  -4   5   0      150.55      139.17     15.76 o 
  -3   5   0     5507.44     5464.19     82.21 o 
  -2   5   0     2884.18     2858.68     49.38 o 
  -1   5   0    14178.03    14173.28    261.54 o 
   0   5   0    13691.72    13316.30    219.79 o 
   1   5   0     2139.25     2141.44     54.39 o 
   2   5   0     4917.41     4786.93     69.72 o 
   3   5   0     2796.09     2800.21     87.08 o 
   4   5   0      448.88      480.79     40.68 o 
   5   5   0     1493.00     1456.27     67.96 o 
   6   5   0      355.68      451.97     57.77 o 
   7   5   0        0.26      -14.48     19.16 o 
   8   5   0      219.22      276.60     42.31 o 
   9   5   0      315.50      332.71     48.60 o 
  10   5   0      252.24      217.88     41.96 o 
  11   5   0       86.57      114.31     39.58 o 
 -15   6   0      925.32      880.65     78.44 o 
 -14   6   0      205.19      185.84     29.16 o 
 -13   6   0      401.53      312.38     37.41 o 
 -12   6   0     1462.02     1561.46     63.51 o 
 -11   6   0      327.33      312.56     31.40 o 
 -10   6   0     1424.81     1493.77     58.00 o 
  -9   6   0     2958.55     2846.58     94.15 o 
  -8   6   0      133.78      125.54     23.25 o 
  -7   6   0     2901.28     2956.43     67.05 o 
  -6   6   0     6265.31     6134.75    105.15 o 
  -5   6   0      261.92      258.89     18.37 o 
  -4   6   0     4252.97     4191.21     69.95 o 
  -3   6   0     2734.82     2641.50     50.09 o 
  -2   6   0       27.12       13.16      8.17 o 
  -1   6   0    15374.66    14490.56    212.14 o 
   0   6   0       24.67       16.85      9.62 o 
   1   6   0      289.81      309.47     42.10 o 
   2   6   0      975.55      955.34     36.13 o 
   3   6   0      253.82      206.03     31.70 o 
   4   6   0      693.36      687.56     62.58 o 
   5   6   0     2675.51     2835.22    118.91 o 
   6   6   0      152.08      140.45     31.08 o 
   7   6   0      410.95      391.27     51.38 o 
   8   6   0      169.75      243.97     44.02 o 
   9   6   0        2.48        1.05     32.11 o 
  10   6   0      199.89      184.31     40.27 o 
 -15   7   0      690.84      805.64     54.49 o 
 -14   7   0       57.76       62.47     26.07 o 
 -13   7   0     1243.96     1175.96     69.69 o 
 -12   7   0      948.51      980.40     67.64 o 
 -11   7   0      104.55      110.37     22.27 o 
 -10   7   0     2847.52     2956.44    131.46 o 
  -9   7   0     3208.82     3146.57    101.65 o 
  -8   7   0       38.27       20.97     12.99 o 
  -7   7   0     5540.02     5480.36    100.23 o 
  -6   7   0      838.31      853.40     43.60 o 
  -5   7   0     1136.11     1110.16     32.10 o 
  -4   7   0     2693.86     2484.58     58.57 o 
  -3   7   0      571.03      558.11     29.99 o 
  -2   7   0     3814.11     3721.18     65.39 o 
  -1   7   0     5563.99     5583.82     99.01 o 
   0   7   0     1218.98     1299.21     42.99 o 
   1   7   0      875.52      953.42     42.81 o 
   2   7   0     5659.49     5356.78    114.78 o 
   3   7   0       20.84       -6.79     15.92 o 
   4   7   0     3845.11     3770.36    119.83 o 
   5   7   0     1035.46      792.15     60.67 o 
   6   7   0      116.20       97.89     29.99 o 
   7   7   0      304.45      314.83     46.18 o 
   8   7   0       58.70       81.83     35.68 o 
   9   7   0      148.39       91.87     42.35 o 
 -15   8   0      240.63      247.03     41.56 o 
 -14   8   0      719.99      778.43     63.72 o 
 -13   8   0     1246.95     1308.61     76.46 o 
 -12   8   0        8.83       15.76     18.87 o 
 -11   8   0     1680.16     1722.91     68.52 o 
 -10   8   0     3755.10     3777.46    178.97 o 
  -9   8   0       62.70       44.80     14.49 o 
  -8   8   0     5241.27     5073.63    110.29 o 
  -7   8   0     4045.39     3994.05     82.48 o 
  -6   8   0      896.86      883.60     35.23 o 
  -5   8   0     6823.09     6890.73    109.82 o 
  -4   8   0      745.33      739.46     29.25 o 
  -3   8   0     1038.09     1000.21     32.16 o 
  -2   8   0     4066.47     3851.30     78.54 o 
  -1   8   0      541.09      491.20     27.39 o 
   0   8   0      410.99      335.42     33.58 o 
   1   8   0     3362.58     3247.78    192.32 o 
   2   8   0       95.43       79.40     17.56 o 
   3   8   0      782.17      694.80     56.26 o 
   4   8   0      154.12      191.69     62.05 o 
   5   8   0        2.71       17.88     23.49 o 
   6   8   0        6.23       27.62     27.75 o 
   7   8   0       72.30       61.55     32.74 o 
   8   8   0       18.56      -20.74     32.72 o 
 -15   9   0        5.82      -17.35     27.39 o 
 -14   9   0      828.83      839.85     68.16 o 
 -13   9   0      933.70      906.93     68.24 o 
 -12   9   0      611.55      619.47     48.39 o 
 -11   9   0     4991.60     5070.52    128.04 o 
 -10   9   0      788.18      674.63     34.26 o 
  -9   9   0      407.37      454.77     68.40 o 
  -8   9   0      853.27      820.97     42.62 o 
  -7   9   0       20.46       19.92     13.65 o 
  -6   9   0     1484.19     1514.30     47.38 o 
  -5   9   0     3113.28     3156.05     82.58 o 
  -4   9   0       52.04       62.97     12.84 o 
  -3   9   0     1693.17     1664.67     54.89 o 
  -2   9   0     1612.62     1551.91     47.94 o 
  -1   9   0     1174.61     1078.88     98.20 o 
   0   9   0      683.60      684.35     48.78 o 
   1   9   0     1115.45     1033.41     68.84 o 
   2   9   0       28.25       49.84     22.60 o 
   3   9   0      542.94      688.99     74.05 o 
   4   9   0      338.03      267.96     49.56 o 
   5   9   0      150.68      100.53     39.43 o 
   6   9   0      244.63      193.12     58.13 o 
   7   9   0        0.37        8.77     41.04 o 
 -15  10   0      644.14      626.36     64.15 o 
 -14  10   0      798.32      708.33     66.59 o 
 -13  10   0       19.60        3.61     24.85 o 
 -12  10   0     1658.53     1811.76     91.71 o 
 -11  10   0     1418.13     1496.16     84.01 o 
 -10  10   0       49.47       59.42     19.21 o 
  -9  10   0     3135.47     3093.15     85.31 o 
  -8  10   0     1197.39     1256.45     53.81 o 
  -7  10   0     4941.42     4881.87    100.92 o 
  -6  10   0     6087.37     6339.58    125.61 o 
  -5  10   0     1025.44     1052.94     39.42 o 
  -4  10   0      712.45      696.17     37.13 o 
  -3  10   0     4289.86     4385.75    105.96 o 
  -2  10   0       79.78      105.33     26.45 o 
  -1  10   0     2828.37     2708.87     93.79 o 
   0  10   0      299.90      346.15     38.64 o 
   1  10   0      199.45      149.42     27.95 o 
   2  10   0      490.05      512.32     46.81 o 
   3  10   0      215.13      216.14     69.90 o 
   4  10   0       40.65       43.03     35.59 o 
   5  10   0       35.39       48.48     43.67 o 
   6  10   0       31.34       25.23     47.15 o 
 -14  11   0       49.13       35.96     32.09 o 
 -13  11   0      617.91      608.99     62.18 o 
 -12  11   0     1328.69     1385.61     72.97 o 
 -11  11   0      243.03      252.10     28.51 o 
 -10  11   0     1368.97     1400.96     94.16 o 
  -9  11   0     1480.54     1573.34     98.82 o 
  -8  11   0        3.08       -2.36     16.75 o 
  -7  11   0     2201.06     2370.38     66.73 o 
  -6  11   0     4685.63     4735.36    114.22 o 
  -5  11   0       26.45       13.48     15.58 o 
  -4  11   0     1253.34     1227.68     57.41 o 
  -3  11   0      239.30      256.25     34.13 o 
  -2  11   0      354.42      427.01     45.71 o 
  -1  11   0      749.77      701.62     55.78 o 
   0  11   0      260.34      260.06     46.84 o 
   1  11   0       87.16       68.53     25.76 o 
   2  11   0      105.11       68.23     32.94 o 
   3  11   0        4.96       38.12     37.98 o 
   4  11   0       56.83       63.62     44.17 o 
   5  11   0       94.88       75.15     53.49 o 
 -14  12   0       30.50       19.35     34.48 o 
 -13  12   0     1047.79     1115.96     84.95 o 
 -12  12   0      426.17      457.91     35.01 o 
 -11  12   0      497.29      398.97     37.37 o 
 -10  12   0     1771.34     1771.58     70.65 o 
  -9  12   0      730.35      803.16     50.86 o 
  -8  12   0      667.04      749.78     48.44 o 
  -7  12   0     2175.88     2423.42    101.12 o 
  -6  12   0      401.38      375.38     45.28 o 
  -5  12   0      425.44      506.18     42.14 o 
  -4  12   0      650.33      618.92     61.58 o 
  -3  12   0       71.23       29.02     24.24 o 
  -2  12   0      767.77      783.28     61.67 o 
  -1  12   0      276.06      264.51     39.83 o 
   0  12   0      152.96       57.71     27.22 o 
   1  12   0      412.26      405.62     46.19 o 
   2  12   0      135.09      100.58     29.48 o 
   3  12   0       24.19       -4.73     41.49 o 
   4  12   0      186.96      278.30     99.77 o 
 -13  13   0      985.72     1060.14     86.07 o 
 -12  13   0        0.23       -8.84     20.36 o 
 -11  13   0     1202.31     1354.40     97.01 o 
 -10  13   0      794.63      828.45     54.68 o 
  -9  13   0       42.29       28.52     24.71 o 
  -8  13   0     1088.89     1189.79     70.34 o 
  -7  13   0      228.10      234.94     44.09 o 
  -6  13   0       62.16       65.90     24.94 o 
  -5  13   0      667.15      709.76     51.20 o 
  -4  13   0      186.60      171.46     34.94 o 
  -3  13   0       82.56      119.77     33.43 o 
  -2  13   0      370.05      331.44     51.82 o 
  -1  13   0        4.59      -21.54     23.69 o 
   0  13   0        3.84       12.01     26.56 o 
   1  13   0      249.32      219.72     57.36 o 
   2  13   0        1.27      -25.67     37.37 o 
 -12  14   0      273.87      229.04     53.24 o 
 -11  14   0     1003.14      978.95     61.04 o 
 -10  14   0       47.29       15.51     27.71 o 
  -9  14   0      429.22      487.82     52.28 o 
  -8  14   0      538.58      755.94     74.20 o 
  -7  14   0       29.13      -11.57     29.80 o 
  -6  14   0      378.39      298.60     55.90 o 
  -5  14   0      484.61      550.43     65.35 o 
  -4  14   0       16.05       51.49     30.71 o 
  -3  14   0      226.72      235.74     44.35 o 
  -2  14   0      209.21      242.85     67.61 o 
  -1  14   0       39.13       26.98     30.19 o 
   0  14   0      247.72      248.58     43.53 o 
 -11  15   0      261.31      252.20     53.10 o 
 -10  15   0       88.76       91.17     41.78 o 
  -9  15   0      565.66      554.09    129.63 o 
  -8  15   0       52.93       70.26     37.41 o 
  -7  15   0      172.26      191.12     50.12 o 
  -6  15   0      597.37      675.68     56.82 o 
  -5  15   0       97.58       50.64     35.09 o 
  -4  15   0      106.86       82.08     41.45 o 
  -3  15   0      194.58      119.90     55.90 o 
  -2  15   0       21.50        6.34     34.21 o 
  -8  16   0       10.85       12.92     40.77 o 
  -7  16   0      440.78      450.76     68.58 o 
  -6  16   0      261.86      275.25     60.29 o 
   6 -16   1      338.49      368.37     68.89 o 
   7 -16   1      165.97      129.94     49.71 o 
   8 -16   1       24.39       68.92     45.08 o 
   2 -15   1       20.45       35.13     35.90 o 
   3 -15   1      233.11      227.29     52.95 o 
   4 -15   1      101.59      100.12     36.94 o 
   5 -15   1       77.01       56.59     37.76 o 
   6 -15   1      407.84      494.42     65.24 o 
   7 -15   1      146.76       93.04     42.45 o 
   8 -15   1      300.28      168.15     47.57 o 
   9 -15   1     1069.34      823.01     83.16 o 
  10 -15   1        5.78       -7.93     34.65 o 
  11 -15   1      532.51      630.97     60.92 o 
  -1 -14   1       85.57       67.02     38.90 o 
   0 -14   1       70.17       78.11     34.81 o 
   1 -14   1       63.21       45.31     30.19 o 
   2 -14   1      518.90      386.04     60.16 o 
   3 -14   1      236.02      290.84     45.86 o 
   4 -14   1       43.78       78.16     33.22 o 
   5 -14   1      480.00      471.17     86.92 o 
   6 -14   1      207.57      191.42     43.37 o 
   7 -14   1       53.97       81.06     35.74 o 
   8 -14   1      663.39      491.73    153.26 o 
   9 -14   1      569.79      489.49     61.32 o 
  10 -14   1      274.07      241.95     40.49 o 
  11 -14   1      774.68      894.48     79.02 o 
  12 -14   1      210.04      192.63     31.58 o 
  -2 -13   1        1.62      -22.96     24.13 o 
  -1 -13   1      451.52      468.79     51.62 o 
   0 -13   1       12.43       -5.59     25.27 o 
   1 -13   1        8.00       17.06     26.38 o 
   2 -13   1      507.53      543.62     57.30 o 
   3 -13   1       10.82       -4.69     23.99 o 
   4 -13   1      273.62      345.38     45.15 o 
   5 -13   1      544.18      626.76     49.57 o 
   6 -13   1       33.71       27.90     29.70 o 
   7 -13   1      706.85      802.61    123.72 o 
   8 -13   1      825.86      819.14    118.20 o 
   9 -13   1       12.09        5.37     21.81 o 
  10 -13   1      923.93     1056.03     88.48 o 
  11 -13   1     1159.67     1225.06     58.58 o 
  12 -13   1       51.95       42.40     22.06 o 
  13 -13   1     1143.46     1083.79     87.11 o 
  -4 -12   1      152.69      220.67     93.53 o 
  -3 -12   1        4.25       -2.68     40.37 o 
  -2 -12   1      241.64      242.98     36.57 o 
  -1 -12   1      316.88      283.57     41.77 o 
   0 -12   1      128.30      155.47     32.74 o 
   1 -12   1      436.88      468.71     50.28 o 
   2 -12   1      752.78      643.30     56.76 o 
   3 -12   1      109.97       62.13     26.82 o 
   4 -12   1     1194.19     1206.74     82.42 o 
   5 -12   1      531.33      553.80     43.63 o 
   6 -12   1       78.43       86.51     27.50 o 
   7 -12   1     2076.96     2142.42    171.89 o 
   8 -12   1      441.48      419.30     37.95 o 
   9 -12   1     1230.40     1228.96     74.26 o 
  10 -12   1      759.23      864.38     67.87 o 
  11 -12   1      251.22      212.16     27.81 o 
  12 -12   1      846.59      951.80     65.52 o 
  13 -12   1      862.67      933.69    105.28 o 
  14 -12   1       20.79       23.50     33.75 o 
  -5 -11   1      291.56      162.53     55.67 o 
  -4 -11   1       87.64      117.61     48.02 o 
  -3 -11   1      163.55      114.47     44.48 o 
  -2 -11   1      394.47      409.34     43.73 o 
  -1 -11   1       10.64       35.87     21.46 o 
   0 -11   1       83.60       59.43     25.55 o 
   1 -11   1     2121.79     2122.76     87.74 o 
   2 -11   1        7.78       -4.42     19.62 o 
   3 -11   1      608.69      691.34     53.61 o 
   4 -11   1      311.63      293.92     32.19 o 
   5 -11   1      287.92      296.47     31.16 o 
   6 -11   1      556.16      610.65     42.32 o 
   7 -11   1      591.38      547.72     40.06 o 
   8 -11   1       33.67       23.64     18.54 o 
   9 -11   1     3593.76     3492.12    205.39 o 
  10 -11   1      221.47      203.56     25.17 o 
  11 -11   1      273.90      218.93     24.76 o 
  12 -11   1     1253.23     1254.33     72.19 o 
  13 -11   1      259.76      255.84     39.59 o 
  14 -11   1      371.42      385.82     54.17 o 
  -6 -10   1       23.25       36.89     35.24 o 
  -5 -10   1       34.85        7.80     29.87 o 
  -4 -10   1       30.88       -2.24     31.00 o 
  -3 -10   1      215.87      243.68     51.75 o 
  -2 -10   1      350.21      349.03     66.10 o 
  -1 -10   1      506.60      493.37     44.68 o 
   0 -10   1      187.92      238.09     65.55 o 
   1 -10   1     2651.52     2608.29    121.27 o 
   2 -10   1      728.72      676.73     69.47 o 
   3 -10   1      924.33      930.78     47.88 o 
   4 -10   1      396.38      396.56     29.63 o 
   5 -10   1     1566.68     1630.42     47.51 o 
   6 -10   1     7756.77     7625.35    138.79 o 
   7 -10   1      100.53       86.68     24.63 o 
   8 -10   1     2104.42     2219.87    123.84 o 
   9 -10   1     1443.37     1563.48     60.51 o 
  10 -10   1        3.38      -12.24     13.64 o 
  11 -10   1     2844.72     2985.94     96.45 o 
  12 -10   1     1627.48     1657.49     77.13 o 
  13 -10   1      166.36       53.53     44.04 o 
  14 -10   1     1373.84     1638.13     96.66 o 
  15 -10   1      395.51      364.96     53.10 o 
  -7  -9   1       45.12       -3.88     33.42 o 
  -6  -9   1      278.21      316.55     48.48 o 
  -5  -9   1       24.17       17.53     25.04 o 
  -4  -9   1      205.18      208.18     36.89 o 
  -3  -9   1      898.22      889.98     59.12 o 
  -2  -9   1      130.50      162.19     24.08 o 
  -1  -9   1     2058.64     1896.02     73.09 o 
   0  -9   1      847.19      795.61     51.25 o 
   1  -9   1      345.37      340.54     54.59 o 
   2  -9   1     4303.32     4336.10    101.60 o 
   3  -9   1     2029.84     2126.15     55.88 o 
   4  -9   1     1022.16     1008.58     59.20 o 
   5  -9   1     1647.11     1659.34     44.78 o 
   6  -9   1     2076.15     2078.43     68.42 o 
   7  -9   1       13.58       22.88     14.66 o 
   8  -9   1     3620.93     3677.38     92.26 o 
   9  -9   1      162.39      143.94     19.58 o 
  10  -9   1      905.49      915.40     36.12 o 
  11  -9   1     5235.24     5398.95    165.12 o 
  12  -9   1       97.65       63.34     24.18 o 
  13  -9   1     1458.18     1539.89     74.92 o 
  14  -9   1     1014.31      954.53     74.60 o 
  15  -9   1       28.43       43.48     27.54 o 
  -8  -8   1       13.66        9.05     33.34 o 
  -7  -8   1       62.32       79.41     39.45 o 
  -6  -8   1      107.70       79.54     30.59 o 
  -5  -8   1       21.22        9.36     22.64 o 
  -4  -8   1      876.75      910.09     82.99 o 
  -3  -8   1       66.03       63.77     15.69 o 
  -2  -8   1      730.01      711.49     40.28 o 
  -1  -8   1     1704.82     1761.68     59.52 o 
   0  -8   1     1991.27     1966.34     73.15 o 
   1  -8   1     3353.47     3437.00     82.91 o 
   2  -8   1     1791.25     1732.22     47.20 o 
   3  -8   1      278.64      277.00     18.65 o 
   4  -8   1      302.95      283.09     19.81 o 
   5  -8   1     2489.47     2445.72     53.71 o 
   6  -8   1      365.04      352.76     24.92 o 
   7  -8   1     4113.88     4050.20    107.09 o 
   8  -8   1     3332.52     3284.06     93.10 o 
   9  -8   1     1845.99     1958.14    114.98 o 
  10  -8   1     2266.77     2082.96     71.85 o 
  11  -8   1     1979.69     1810.30     71.85 o 
  12  -8   1      452.98      404.22     40.13 o 
  13  -8   1     2428.87     2446.01     88.78 o 
  14  -8   1      537.36      501.09     94.46 o 
  15  -8   1      344.38      278.49     39.06 o 
  -9  -7   1       12.97       77.34     38.38 o 
  -8  -7   1       95.30       40.10     32.27 o 
  -7  -7   1      303.25      364.17    108.73 o 
  -6  -7   1        0.25      -19.58     19.58 o 
  -5  -7   1      696.72      700.41     57.71 o 
  -4  -7   1     1585.88     1506.83     92.09 o 
  -3  -7   1        8.07       -2.36     11.16 o 
  -2  -7   1     2651.73     2621.96     70.66 o 
  -1  -7   1     1295.31     1223.76     63.28 o 
   0  -7   1     1276.34     1330.20     35.28 o 
   1  -7   1    13278.69    13107.39    197.83 o 
   2  -7   1      507.76      472.16     21.10 o 
   3  -7   1      482.55      487.90     22.23 o 
   4  -7   1     5331.40     5497.50     97.78 o 
   5  -7   1      992.55     1068.16     35.10 o 
   6  -7   1     6194.63     6298.40    122.10 o 
   7  -7   1     4714.44     4555.96    111.92 o 
   8  -7   1        5.62       14.84     12.95 o 
   9  -7   1     2983.50     2916.59     94.19 o 
  10  -7   1     2815.12     2820.93     94.39 o 
  11  -7   1      101.42       65.31     31.02 o 
  12  -7   1     1618.46     1660.98     80.41 o 
  13  -7   1      865.08      948.01     56.74 o 
  14  -7   1       17.92      -16.55     21.53 o 
  15  -7   1      576.67      538.90     47.05 o 
 -10  -6   1      111.78      122.73     43.95 o 
  -9  -6   1       72.22       41.32     33.27 o 
  -8  -6   1      525.39      612.58     62.86 o 
  -7  -6   1      273.27      186.98     53.70 o 
  -6  -6   1      356.68      341.67     58.55 o 
  -5  -6   1     2068.85     2146.35     84.46 o 
  -4  -6   1      863.40      835.31    119.33 o 
  -3  -6   1     3389.94     3425.45     75.81 o 
  -2  -6   1     5789.67     5704.15    102.52 o 
  -1  -6   1     1057.55     1063.21     55.52 o 
   0  -6   1     1187.85     1083.60     38.69 o 
   1  -6   1    14913.69    14857.02    241.82 o 
   2  -6   1      129.84      134.57     11.62 o 
   3  -6   1     8111.44     8498.06    133.51 o 
   4  -6   1      213.74      203.12     19.07 o 
   5  -6   1     3060.62     3174.31     70.47 o 
   6  -6   1     9218.55     9002.99    158.67 o 
   7  -6   1     1496.93     1652.49     72.00 o 
   8  -6   1     3114.77     3078.38     92.06 o 
   9  -6   1     1052.86     1051.83    131.27 o 
  10  -6   1     1371.80     1468.75    130.77 o 
  11  -6   1     1677.40     1707.39     94.26 o 
  12  -6   1     3398.34     3618.00    100.82 o 
  13  -6   1      391.54      356.98     33.92 o 
  14  -6   1      330.37      340.73     37.02 o 
  15  -6   1      516.65      512.58     41.67 o 
 -11  -5   1      128.60      128.66     40.51 o 
 -10  -5   1       11.49      -17.52     26.37 o 
  -9  -5   1      636.50      708.04     64.71 o 
  -8  -5   1      805.11      841.44     71.01 o 
  -7  -5   1       71.74       55.34     25.37 o 
  -6  -5   1      882.79      981.69     61.71 o 
  -5  -5   1     1729.11     1629.37     73.71 o 
  -4  -5   1       21.30       19.69     15.16 o 
  -3  -5   1     1317.30     1378.35     46.20 o 
  -2  -5   1     4572.56     4768.97     86.59 o 
  -1  -5   1      242.72      248.54     20.00 o 
   0  -5   1    26886.97    26210.59    406.54 o 
   1  -5   1      439.63      424.51     23.31 o 
   2  -5   1     6085.92     6263.45    100.41 o 
   3  -5   1     6283.13     6090.63    109.63 o 
   4  -5   1      161.68      123.83     15.93 o 
   5  -5   1    16091.46    16469.53    305.70 o 
   6  -5   1    14150.62    14593.38    232.94 o 
   7  -5   1        0.05       -5.57      8.44 o 
   8  -5   1     3846.96     3963.19    105.98 o 
   9  -5   1      816.67      819.34     47.28 o 
  10  -5   1       91.16       97.83     20.66 o 
  11  -5   1     3633.22     3533.69    133.78 o 
  12  -5   1     1037.39     1120.18     76.55 o 
  13  -5   1       49.31       39.22     19.31 o 
  14  -5   1      867.48      974.00     48.34 o 
  15  -5   1      125.69      130.41     45.53 o 
 -11  -4   1       81.62       96.81     33.93 o 
 -10  -4   1      246.97      250.24     38.66 o 
  -9  -4   1      922.95     1042.68     72.57 o 
  -8  -4   1      418.38      422.15     52.47 o 
  -7  -4   1      289.20      308.87     37.81 o 
  -6  -4   1     1116.63     1198.92     62.91 o 
  -5  -4   1      186.81      178.83     34.26 o 
  -4  -4   1     2266.14     2347.21     55.11 o 
  -3  -4   1     6495.48     6549.29    127.39 o 
  -2  -4   1       96.55      110.53     11.59 o 
  -1  -4   1     4642.13     4478.40     86.50 o 
   0  -4   1    25201.31    25503.49    390.77 o 
   1  -4   1     8789.31     9313.02    215.25 o 
   2  -4   1     7182.29     7035.57    167.06 o 
   3  -4   1     2462.89     2472.43     61.18 o 
   4  -4   1     1258.89     1254.85     61.91 o 
   5  -4   1    10005.89    10189.29    195.83 o 
   6  -4   1     6481.93     6487.74    143.05 o 
   7  -4   1      619.52      587.09     36.47 o 
   8  -4   1     3509.09     3362.50    120.37 o 
   9  -4   1       14.51       23.37     13.43 o 
  10  -4   1     3035.32     2839.37     79.17 o 
  11  -4   1     3180.99     3142.15     78.96 o 
  12  -4   1       74.19       53.42     18.46 o 
  13  -4   1      656.82      556.59     46.97 o 
  14  -4   1      541.47      574.92     78.58 o 
  15  -4   1       40.18      -35.44     66.29 o 
 -12  -3   1      208.41      364.94    103.05 o 
 -11  -3   1        8.00       44.40     28.89 o 
 -10  -3   1      656.03      688.69     54.05 o 
  -9  -3   1      688.12      694.02     50.03 o 
  -8  -3   1       14.92        5.94     18.84 o 
  -7  -3   1      965.54      885.29     54.98 o 
  -6  -3   1     1483.47     1509.09     47.17 o 
  -5  -3   1     1130.53     1135.94     32.70 o 
  -4  -3   1     7509.88     7556.54     98.62 o 
  -3  -3   1      233.39      307.46     23.12 o 
  -2  -3   1     3895.80     4086.35     69.29 o 
  -1  -3   1     2173.87     2372.29     50.25 o 
   0  -3   1       61.08       60.85     11.60 o 
   1  -3   1    10168.72    10018.05    320.30 o 
   2  -3   1     3702.19     3773.89     95.13 o 
   3  -3   1     4214.44     4222.89     88.68 o 
   4  -3   1     3009.15     2976.67     67.92 o 
   5  -3   1     9838.34     9792.43    194.56 o 
   6  -3   1       49.22       42.52     13.26 o 
   7  -3   1     6836.35     6668.99    153.16 o 
   8  -3   1     1224.76     1264.78     39.43 o 
   9  -3   1        7.06       17.93     11.90 o 
  10  -3   1     6464.26     6492.01    125.24 o 
  11  -3   1      520.21      593.78     36.32 o 
  12  -3   1      590.22      582.20     52.39 o 
  13  -3   1      645.88      635.93     51.28 o 
  14  -3   1       19.63       -6.14     32.21 o 
 -12  -2   1      107.29       83.57     49.19 o 
 -11  -2   1      344.02      372.68     42.51 o 
 -10  -2   1     1371.72     1353.53     67.47 o 
  -9  -2   1       56.84       55.09     21.42 o 
  -8  -2   1     1861.63     1857.29     68.10 o 
  -7  -2   1     1459.44     1488.95     42.49 o 
  -6  -2   1      412.40      448.80     23.82 o 
  -5  -2   1     4439.72     4563.34     77.04 o 
  -4  -2   1     1277.27     1243.88     26.09 o 
  -3  -2   1     2019.36     2097.44     47.15 o 
  -2  -2   1     8796.13     8460.82    144.56 o 
  -1  -2   1    15259.91    15076.92    318.87 o 
   0  -2   1     5816.38     5876.41    191.66 o 
   1  -2   1    11681.49    12057.37    372.16 o 
   2  -2   1     8402.86     8894.99    165.23 o 
   3  -2   1      153.92      145.11      8.70 o 
   4  -2   1    34455.20    33648.04    515.33 o 
   5  -2   1     4445.08     4951.26     96.25 o 
   6  -2   1     8757.74     8647.94    137.15 o 
   7  -2   1     6198.95     6033.19    105.23 o 
   8  -2   1      199.54      196.90     15.15 o 
   9  -2   1      668.96      684.66     29.11 o 
  10  -2   1     2022.88     2051.81     76.14 o 
  11  -2   1      202.67      186.08     45.57 o 
  12  -2   1      456.96      450.05     40.77 o 
  13  -2   1      394.18      413.36     43.08 o 
  14  -2   1       23.76       -0.20     44.85 o 
 -12  -1   1      200.89      123.40     68.92 o 
 -11  -1   1     1519.62     1553.50    104.87 o 
 -10  -1   1      838.05      817.49     46.13 o 
  -9  -1   1      134.74      177.27     19.84 o 
  -8  -1   1     3221.21     3342.43     65.95 o 
  -7  -1   1      800.93      889.80     31.21 o 
  -6  -1   1     3320.67     3355.70     63.80 o 
  -5  -1   1     6519.48     6701.73    106.15 o 
  -4  -1   1       70.07       88.44     10.90 o 
  -3  -1   1     3145.16     3178.24     56.79 o 
  -2  -1   1      199.69      175.52      9.80 o 
  -1  -1   1     3139.55     2855.98     95.83 o 
   0  -1   1    17682.61    17845.17    530.34 o 
   1  -1   1     4230.25     4536.37    104.66 o 
   2  -1   1      227.46      204.72     12.72 o 
   3  -1   1     9366.07     9648.23    158.41 o 
   4  -1   1     7645.72     7535.53    131.11 o 
   5  -1   1      548.86      543.95     21.92 o 
   6  -1   1     4975.21     4718.76     72.13 o 
   7  -1   1       14.66       12.34      7.52 o 
   8  -1   1      847.47      849.69     35.20 o 
   9  -1   1      866.90      878.45     38.71 o 
  10  -1   1       70.57      112.75     26.05 o 
  11  -1   1     1236.22     1342.23     71.39 o 
  12  -1   1      870.16      907.11     57.34 o 
  13  -1   1        0.11       -5.05     29.63 o 
 -12   0   1      304.60      261.89     84.67 o 
 -11   0   1      895.55      954.55     42.92 o 
 -10   0   1       25.09       42.86     14.65 o 
  -9   0   1     1539.18     1655.86     57.34 o 
  -8   0   1     2083.56     2018.90     47.11 o 
  -7   0   1        5.17       -1.68      7.96 o 
  -6   0   1     6512.28     6479.84    125.26 o 
  -5   0   1     3146.88     3044.59     67.29 o 
  -4   0   1      671.28      664.61     24.64 o 
  -3   0   1     4790.21     4782.10     75.77 o 
  -2   0   1     2083.08     2020.80     44.81 o 
  -1   0   1     3942.87     4074.04    147.68 o 
   0   0   1    28073.90    24403.54    511.46 o 
   1   0   1       31.02       -4.37      5.67 o 
   2   0   1     6227.71     6202.92    118.57 o 
   3   0   1    14674.45    15003.16    214.35 o 
   4   0   1      157.63      177.04     12.36 o 
   5   0   1     8586.35     8351.21    112.10 o 
   6   0   1     2684.71     2697.39     48.52 o 
   7   0   1      475.96      450.81     46.33 o 
   8   0   1     1704.65     1712.23     48.77 o 
   9   0   1     1705.29     1759.07     53.74 o 
  10   0   1     1086.62     1046.89     62.28 o 
  11   0   1      534.30      552.48     51.15 o 
  12   0   1      227.24      226.04     40.98 o 
  13   0   1       26.40       60.35     59.07 o 
 -13   1   1      341.76      188.38     72.86 o 
 -12   1   1     1237.47     1159.72    101.65 o 
 -11   1   1      137.75       97.96     21.00 o 
 -10   1   1      660.28      627.69     32.56 o 
  -9   1   1     2778.42     2769.12     59.51 o 
  -8   1   1      227.29      207.60     20.60 o 
  -7   1   1      528.16      544.34     44.00 o 
  -6   1   1     6194.32     6328.92    120.11 o 
  -5   1   1     1409.78     1457.60     40.08 o 
  -4   1   1    15014.79    14645.88    213.05 o 
  -3   1   1     3457.17     3737.16     68.87 o 
  -2   1   1     1152.59     1129.14     24.97 o 
  -1   1   1    40964.79    37714.46    688.81 o 
   0   1   1    11735.12    11936.05    269.88 o 
   1   1   1     7631.21     7739.08    189.36 o 
   2   1   1    15568.32    15478.98    337.59 o 
   3   1   1     2064.68     2158.20     43.09 o 
   4   1   1     5195.94     5263.74     84.05 o 
   5   1   1     7826.67     7683.92    118.51 o 
   6   1   1       15.45        5.33      8.89 o 
   7   1   1     2266.88     2323.31     64.77 o 
   8   1   1      447.13      478.70     30.74 o 
   9   1   1      175.21      169.08     22.33 o 
  10   1   1     2807.85     2928.31     86.65 o 
  11   1   1      251.16      333.33     49.66 o 
  12   1   1       82.72       37.61     69.25 o 
  13   1   1      242.61      187.64     93.20 o 
 -14   2   1        2.89       22.10     33.67 o 
 -13   2   1      434.45      366.12     50.67 o 
 -12   2   1      416.04      401.65     41.84 o 
 -11   2   1      273.22      284.87     27.79 o 
 -10   2   1     1500.83     1609.24     55.15 o 
  -9   2   1     1542.46     1470.67     52.42 o 
  -8   2   1      411.91      409.44     24.41 o 
  -7   2   1     9997.28     9700.65    156.81 o 
  -6   2   1     2196.15     2311.98     56.85 o 
  -5   2   1     5484.05     5243.87     91.54 o 
  -4   2   1    22897.52    22823.20    322.72 o 
  -3   2   1      253.40      239.53     12.60 o 
  -2   2   1    11428.03    11968.73    261.61 o 
  -1   2   1     4056.56     4028.75    133.24 o 
   0   2   1    10341.93    10551.12    244.29 o 
   1   2   1      873.77      990.90     25.50 o 
   2   2   1     2951.25     2912.32     59.42 o 
   3   2   1      776.21      850.83     23.92 o 
   4   2   1     9964.52     9786.97    143.53 o 
   5   2   1     5553.55     5778.52     97.10 o 
   6   2   1      409.59      358.86     31.65 o 
   7   2   1     2953.64     3181.68     71.51 o 
   8   2   1      510.11      518.42     34.12 o 
   9   2   1      362.23      349.07     34.73 o 
  10   2   1     1351.92     1447.18     71.69 o 
  11   2   1      121.51      132.38     53.27 o 
  12   2   1       80.91      137.03     58.18 o 
 -15   3   1      197.24      235.75     50.00 o 
 -14   3   1      603.23      543.85     62.28 o 
 -13   3   1      571.52      639.26     61.86 o 
 -12   3   1        5.49        2.73     19.74 o 
 -11   3   1     1307.24     1271.62     61.61 o 
 -10   3   1     5194.06     5249.14     82.69 o 
  -9   3   1      332.80      376.01     20.90 o 
  -8   3   1     7731.12     7697.77    133.70 o 
  -7   3   1    10552.65    10533.83    167.38 o 
  -6   3   1     2200.78     2258.48    103.64 o 
  -5   3   1    11922.92    12485.83    207.25 o 
  -4   3   1      899.75      999.12     26.90 o 
  -3   3   1      477.09      500.03     18.63 o 
  -2   3   1      216.41      230.13     18.62 o 
  -1   3   1     2890.16     2910.66     77.74 o 
   0   3   1     8993.58     8788.18    271.08 o 
   1   3   1    15815.73    15557.23    244.22 o 
   2   3   1     1352.25     1383.01     49.49 o 
   3   3   1     3660.42     3512.52     62.84 o 
   4   3   1     3421.73     3396.47     64.86 o 
   5   3   1        5.33        4.08     10.26 o 
   6   3   1     1313.07     1327.87     48.81 o 
   7   3   1     1176.63     1245.06     51.48 o 
   8   3   1       49.38       26.22     16.72 o 
   9   3   1     1262.46     1307.21     67.71 o 
  10   3   1       27.51       57.22     27.23 o 
  11   3   1        3.54       25.07     46.16 o 
  12   3   1      196.87      141.72     58.76 o 
 -15   4   1        8.59       17.36     36.21 o 
 -14   4   1      988.79      979.90     80.03 o 
 -13   4   1      367.26      313.34     45.65 o 
 -12   4   1     1147.47     1170.07     57.88 o 
 -11   4   1     5012.91     4910.42    101.39 o 
 -10   4   1     1046.27     1034.36     43.62 o 
  -9   4   1     3665.62     3488.46     91.71 o 
  -8   4   1     4419.83     4490.17     99.64 o 
  -7   4   1      840.11      857.77     36.02 o 
  -6   4   1     4098.87     3984.93     84.58 o 
  -5   4   1     8615.92     8301.73    127.09 o 
  -4   4   1      302.42      270.81     17.15 o 
  -3   4   1     2646.23     2578.22     54.05 o 
  -2   4   1     2358.34     2386.28     44.36 o 
  -1   4   1     3356.26     3653.93    116.02 o 
   0   4   1    10384.59    10169.39    194.53 o 
   1   4   1      118.07      111.52     11.39 o 
   2   4   1     2883.48     2797.56     48.62 o 
   3   4   1     3456.96     3464.43     81.47 o 
   4   4   1      766.87      778.30     39.30 o 
   5   4   1     1763.36     1671.08     57.53 o 
   6   4   1     1574.18     1684.84     69.17 o 
   7   4   1       49.10       21.91     21.06 o 
   8   4   1        9.21       23.11     22.58 o 
   9   4   1     1383.80     1325.97     71.98 o 
  10   4   1       36.45       29.18     29.33 o 
  11   4   1       92.71      178.88     60.38 o 
 -15   5   1      547.61      649.89     71.10 o 
 -14   5   1     1424.41     1400.71     92.78 o 
 -13   5   1        9.09        4.05     17.97 o 
 -12   5   1     2955.26     2908.75    226.86 o 
 -11   5   1     2571.45     2681.98     76.72 o 
 -10   5   1        4.88        1.99     18.24 o 
  -9   5   1     5577.94     5489.78    119.19 o 
  -8   5   1     3005.40     3070.03     76.96 o 
  -7   5   1     2825.90     2846.91     70.47 o 
  -6   5   1     6761.55     6710.30    109.81 o 
  -5   5   1     4656.66     4704.50     82.11 o 
  -4   5   1     1378.87     1352.38     37.97 o 
  -3   5   1     6657.77     6672.16     97.27 o 
  -2   5   1     2351.15     2604.01     46.85 o 
  -1   5   1    17036.35    17352.37    245.75 o 
   0   5   1     2478.70     2383.60     56.74 o 
   1   5   1     2734.75     2758.09     66.63 o 
   2   5   1     4701.30     4864.45    107.95 o 
   3   5   1     3955.12     3927.17     91.53 o 
   4   5   1      514.20      450.84     32.92 o 
   5   5   1     1547.59     1664.32     72.26 o 
   6   5   1     1323.30     1438.83     84.33 o 
   7   5   1        2.56      -19.71     19.71 o 
   8   5   1      402.56      455.75     53.57 o 
   9   5   1      270.68      256.23     39.18 o 
  10   5   1       69.55       34.13     31.80 o 
 -15   6   1     2004.87     2095.19     86.50 o 
 -14   6   1       77.72       73.76     25.30 o 
 -13   6   1      582.81      589.45     47.58 o 
 -12   6   1     1242.11     1168.86     67.27 o 
 -11   6   1      163.00      185.60     32.02 o 
 -10   6   1     3624.39     3526.77    110.55 o 
  -9   6   1     5651.91     5549.62    121.13 o 
  -8   6   1      639.27      735.56     43.58 o 
  -7   6   1     2982.93     2979.59     64.29 o 
  -6   6   1     6514.15     6668.89    112.22 o 
  -5   6   1       19.39       29.39      9.34 o 
  -4   6   1     4673.10     4740.90     77.29 o 
  -3   6   1     4508.49     4567.58     74.49 o 
  -2   6   1      124.77       82.38     11.85 o 
  -1   6   1    27219.28    28491.07    394.02 o 
   0   6   1     1639.40     1602.93     91.71 o 
   1   6   1     3866.30     3916.46    114.16 o 
   2   6   1     2190.18     2218.96     53.29 o 
   3   6   1       48.70       45.10     16.27 o 
   4   6   1     1191.74     1211.73     65.04 o 
   5   6   1     1467.22     1360.20     73.46 o 
   6   6   1      205.39      154.29     34.95 o 
   7   6   1      171.06      155.29     36.21 o 
   8   6   1      371.54      445.01     59.71 o 
   9   6   1      123.14       68.20     37.44 o 
  10   6   1       14.62       50.33     35.85 o 
 -15   7   1     1031.32     1027.32    115.59 o 
 -14   7   1       68.04       38.73     24.36 o 
 -13   7   1     1306.56     1402.69     90.98 o 
 -12   7   1      418.53      432.56     44.28 o 
 -11   7   1      316.46      330.56     39.87 o 
 -10   7   1     2628.10     2510.52     90.89 o 
  -9   7   1     1511.29     1502.17     56.10 o 
  -8   7   1      187.92      206.30     17.96 o 
  -7   7   1     3551.31     3551.76     73.49 o 
  -6   7   1     1092.33     1117.93     36.24 o 
  -5   7   1     2231.03     2169.51     47.66 o 
  -4   7   1     5781.24     5464.93     88.74 o 
  -3   7   1        1.07       10.67      8.49 o 
  -2   7   1     2819.05     2990.90     63.55 o 
  -1   7   1     1815.19     1804.17     57.09 o 
   0   7   1        1.96       -0.46      9.97 o 
   1   7   1     1130.01     1037.86     70.77 o 
   2   7   1     1160.71     1249.99     53.63 o 
   3   7   1       40.65       59.93     21.37 o 
   4   7   1     2464.53     2464.91    133.29 o 
   5   7   1      454.56      429.88     57.56 o 
   6   7   1      152.94      143.96     33.60 o 
   7   7   1       89.84       84.15     32.34 o 
   8   7   1      118.23       81.65     36.48 o 
   9   7   1      268.41      245.69     52.04 o 
 -15   8   1       59.58       -7.68     26.69 o 
 -14   8   1      505.52      539.06     53.69 o 
 -13   8   1      847.61      919.02     65.10 o 
 -12   8   1       13.48       46.12     34.38 o 
 -11   8   1     2996.35     2904.61    224.99 o 
 -10   8   1     3575.75     3567.02    113.93 o 
  -9   8   1      286.98      280.96     24.20 o 
  -8   8   1     4388.37     4269.58     86.98 o 
  -7   8   1      842.90      776.81     34.43 o 
  -6   8   1      543.84      500.13     28.45 o 
  -5   8   1     4238.56     4214.00     76.92 o 
  -4   8   1     1026.77     1062.98     33.98 o 
  -3   8   1     1100.57     1117.67     39.19 o 
  -2   8   1     2483.23     2637.58     61.86 o 
  -1   8   1      267.24      294.11     25.60 o 
   0   8   1      744.65      754.10     38.18 o 
   1   8   1     6040.83     6069.68    253.18 o 
   2   8   1       31.93       37.89     17.15 o 
   3   8   1     1517.51     1439.63     94.66 o 
   4   8   1      312.72      345.98     54.86 o 
   5   8   1       15.13       17.07     34.13 o 
   6   8   1      158.08      173.43     49.04 o 
   7   8   1       68.23      132.31     48.57 o 
   8   8   1        0.75       18.93     41.31 o 
 -15   9   1      252.25      342.15     49.73 o 
 -14   9   1     1089.44     1075.84     75.21 o 
 -13   9   1      362.61      415.78     48.85 o 
 -12   9   1      826.12      749.33    147.03 o 
 -11   9   1     3277.48     3224.63    114.18 o 
 -10   9   1      122.57      130.77     30.17 o 
  -9   9   1     1708.83     1716.36     58.06 o 
  -8   9   1     2569.16     2411.26     62.73 o 
  -7   9   1       31.91       15.82     13.37 o 
  -6   9   1     2796.12     2806.35     67.43 o 
  -5   9   1     2115.54     2208.73     54.94 o 
  -4   9   1        0.81      -10.66     10.66 o 
  -3   9   1     2062.53     2004.09     84.13 o 
  -2   9   1     3380.20     3370.53     76.22 o 
  -1   9   1      994.55     1100.86     59.00 o 
   0   9   1     1557.53     1402.15     64.79 o 
   1   9   1      106.62      105.71     23.99 o 
   2   9   1      252.50      203.72     29.18 o 
   3   9   1      286.45      226.91     85.98 o 
   4   9   1       34.57       29.81     32.71 o 
   5   9   1      136.05      114.47     44.67 o 
   6   9   1       71.10       90.51     48.63 o 
   7   9   1       10.42      -15.39     44.92 o 
 -15  10   1      911.41      974.23     77.71 o 
 -14  10   1      672.22      711.20     66.07 o 
 -13  10   1       62.90       55.56     29.77 o 
 -12  10   1     1913.77     1891.57    243.84 o 
 -11  10   1     1595.24     1677.89     54.21 o 
 -10  10   1      712.92      773.63     43.39 o 
  -9  10   1     3678.76     3724.73    113.84 o 
  -8  10   1      102.44      102.39     34.20 o 
  -7  10   1      828.24      815.57     40.47 o 
  -6  10   1     2328.00     2465.89     65.31 o 
  -5  10   1      617.72      661.79     36.86 o 
  -4  10   1     1435.07     1458.87     50.51 o 
  -3  10   1     1909.47     1933.89     57.54 o 
  -2  10   1       35.21       25.74     20.40 o 
  -1  10   1     1055.74     1134.51     64.00 o 
   0  10   1      380.43      375.20     40.31 o 
   1  10   1       63.58       38.03     35.28 o 
   2  10   1      275.92      308.74     35.46 o 
   3  10   1      264.37      310.46     56.30 o 
   4  10   1        0.44        7.51     36.06 o 
   5  10   1      228.25      237.38     88.61 o 
   6  10   1       62.27       90.28     89.59 o 
 -15  11   1     1066.58     1074.20     84.67 o 
 -14  11   1      151.72      129.31     53.69 o 
 -13  11   1      652.42      667.36    120.17 o 
 -12  11   1     1243.58     1088.02    102.80 o 
 -11  11   1        8.52       21.27     17.52 o 
 -10  11   1     1475.28     1598.46     63.63 o 
  -9  11   1     1811.15     1830.48     74.84 o 
  -8  11   1       11.66        2.70     14.71 o 
  -7  11   1     2828.83     2773.97     79.14 o 
  -6  11   1     2244.80     2343.32     66.96 o 
  -5  11   1      658.46      696.75     40.23 o 
  -4  11   1     1462.39     1634.24     64.01 o 
  -3  11   1       79.88       74.09     24.84 o 
  -2  11   1      282.39      295.86     47.92 o 
  -1  11   1      401.62      478.65     47.35 o 
   0  11   1       77.17       84.58     40.55 o 
   1  11   1      432.18      384.18     42.95 o 
   2  11   1      237.85      193.79     32.36 o 
   3  11   1       62.46       22.26     36.84 o 
   4  11   1       96.10      118.72     53.82 o 
   5  11   1       20.06       22.68     49.99 o 
 -14  12   1       58.33       52.35     36.25 o 
 -13  12   1      729.09      713.83     69.52 o 
 -12  12   1      288.26      311.12     47.80 o 
 -11  12   1      733.19      676.93     46.84 o 
 -10  12   1     2351.49     2388.83     92.18 o 
  -9  12   1      141.97      129.51     26.34 o 
  -8  12   1      791.16      822.29     72.10 o 
  -7  12   1      719.10      855.02     55.07 o 
  -6  12   1        4.58       -2.12     16.57 o 
  -5  12   1      896.55      950.49     55.36 o 
  -4  12   1      635.29      684.51     56.61 o 
  -3  12   1        7.46       15.81     21.47 o 
  -2  12   1      639.66      621.26     56.03 o 
  -1  12   1      116.31       78.13     35.11 o 
   0  12   1       30.17       20.99     25.00 o 
   1  12   1      294.96      298.29     42.49 o 
   2  12   1       58.62       89.33     26.59 o 
   3  12   1       15.32       26.40     39.66 o 
 -14  13   1      622.29      546.29     79.16 o 
 -13  13   1      680.45      720.76     70.82 o 
 -12  13   1       42.80       58.07     27.04 o 
 -11  13   1     1680.15     1793.59     84.18 o 
 -10  13   1      559.73      609.64     47.72 o 
  -9  13   1      229.05      206.72     36.06 o 
  -8  13   1      835.39      864.19     61.65 o 
  -7  13   1      244.57      235.07     33.09 o 
  -6  13   1      336.28      219.84     32.67 o 
  -5  13   1      438.72      424.86     41.76 o 
  -4  13   1       86.35       36.43     27.01 o 
  -3  13   1       47.91       52.29     29.62 o 
  -2  13   1      364.36      324.80     45.98 o 
  -1  13   1       23.71       29.65     29.94 o 
   0  13   1       82.54      135.32     36.15 o 
   1  13   1      193.66      166.39     40.14 o 
   2  13   1        1.60       16.41     67.61 o 
 -13  14   1       62.02       32.22     24.89 o 
 -12  14   1      579.37      613.20     55.15 o 
 -11  14   1      801.74      788.71     82.70 o 
 -10  14   1        7.55       16.08     26.98 o 
  -9  14   1      458.82      363.54     79.65 o 
  -8  14   1      289.74      349.37     53.57 o 
  -7  14   1       13.30       37.90     29.17 o 
  -6  14   1      679.58      649.03     51.85 o 
  -5  14   1       79.36       67.99     32.29 o 
  -4  14   1       19.37       16.11     28.01 o 
  -3  14   1      230.28      255.67     44.58 o 
  -2  14   1       72.49       32.11     32.34 o 
  -1  14   1       56.38       64.03     32.07 o 
   0  14   1      138.10      137.90     39.09 o 
 -11  15   1       97.74       80.07     38.66 o 
 -10  15   1      215.45      200.67     66.48 o 
  -9  15   1      221.43      187.32     59.73 o 
  -8  15   1       13.92       67.90     38.98 o 
  -7  15   1       63.55       76.02     36.38 o 
  -6  15   1      551.79      511.56     76.45 o 
  -5  15   1        4.53       20.61     32.53 o 
  -4  15   1      198.27      219.91     45.45 o 
  -3  15   1      125.15       97.66     40.33 o 
  -2  15   1        0.05       21.25     34.42 o 
  -8  16   1       91.36       13.36     41.62 o 
  -7  16   1      640.87      793.56    122.74 o 
  -6  16   1       33.72       24.77     38.31 o 
   6 -16   2      102.80      101.74     70.23 o 
   7 -16   2      107.14      150.36    123.40 o 
   2 -15   2       60.55       62.87     37.57 o 
   3 -15   2      251.38      376.64     76.71 o 
   4 -15   2       82.49      100.45     67.77 o 
   5 -15   2      217.34      184.57     52.09 o 
   6 -15   2      629.21      701.38     65.26 o 
   7 -15   2       20.75       17.64     36.10 o 
   8 -15   2      515.84      536.24     69.71 o 
   9 -15   2     1146.03     1161.71    133.57 o 
  10 -15   2      104.88      154.14     45.08 o 
  11 -15   2      530.50      374.78     97.80 o 
  -1 -14   2      126.61       65.02     41.39 o 
   0 -14   2       14.17       18.77     30.79 o 
   1 -14   2       31.25       35.85     33.98 o 
   2 -14   2      498.81      490.89     55.76 o 
   3 -14   2      282.92      311.82     69.47 o 
   4 -14   2       51.93       53.32     32.30 o 
   5 -14   2      545.90      569.89     78.94 o 
   6 -14   2      321.11      329.36     45.57 o 
   7 -14   2      140.03      141.35     42.70 o 
   8 -14   2      962.31     1000.19     86.16 o 
   9 -14   2      131.19      104.95     39.26 o 
  10 -14   2      194.61      292.41     50.98 o 
  11 -14   2      989.48      966.30     61.89 o 
  12 -14   2      268.70      306.83     35.79 o 
  -2 -13   2       17.78       17.99     27.31 o 
  -1 -13   2      300.21      333.36     45.80 o 
   0 -13   2       28.54       15.65     27.18 o 
   1 -13   2      255.21      170.03     40.06 o 
   2 -13   2      750.10      755.47     64.14 o 
   3 -13   2        1.22       -0.08     24.97 o 
   4 -13   2      512.88      501.76     54.69 o 
   5 -13   2      534.41      605.01     48.92 o 
   6 -13   2       17.36       26.99     28.54 o 
   7 -13   2      727.08      752.26     71.45 o 
   8 -13   2     1096.98     1199.94     86.40 o 
   9 -13   2      278.11      312.47     36.54 o 
  10 -13   2      374.69      326.28     34.51 o 
  11 -13   2      727.74      654.32     45.14 o 
  12 -13   2      324.39      367.40     34.66 o 
  13 -13   2     1054.52     1126.25     77.53 o 
  -4 -12   2       44.54       72.42     47.56 o 
  -3 -12   2       24.12       -5.15     38.40 o 
  -2 -12   2      440.97      411.78     44.91 o 
  -1 -12   2       68.62       89.44     37.02 o 
   0 -12   2       14.61       10.66     24.72 o 
   1 -12   2      705.08      646.42     84.65 o 
   2 -12   2      170.82      107.51     30.70 o 
   3 -12   2      393.47      271.53     39.49 o 
   4 -12   2     1885.24     1902.10     73.37 o 
   5 -12   2      357.13      408.85     41.12 o 
   6 -12   2      733.29      804.74     88.94 o 
   7 -12   2     1001.69      982.57     62.33 o 
   8 -12   2       27.39       48.04     19.41 o 
   9 -12   2     2322.41     2238.44     70.90 o 
  10 -12   2      605.26      686.93     44.38 o 
  11 -12   2       47.16       12.14     19.19 o 
  12 -12   2     1064.53     1108.66     71.14 o 
  13 -12   2      864.37      965.89     82.97 o 
  14 -12   2        1.60       -9.19     70.89 o 
  -5 -11   2      226.67      111.63     51.21 o 
  -4 -11   2       16.49       23.98     36.91 o 
  -3 -11   2      287.43      294.17     57.35 o 
  -2 -11   2      602.26      656.75     88.89 o 
  -1 -11   2        2.92        0.66     27.38 o 
   0 -11   2      209.95      203.78     32.72 o 
   1 -11   2     2083.26     2088.58     99.48 o 
   2 -11   2       94.35       89.10     27.14 o 
   3 -11   2     3242.40     3196.42     90.35 o 
   4 -11   2      979.10      997.29     52.74 o 
   5 -11   2       34.81        0.71     18.06 o 
   6 -11   2      982.94     1035.93     56.90 o 
   7 -11   2     1182.69     1215.24     50.95 o 
   8 -11   2      896.40      878.25     45.55 o 
   9 -11   2     1922.82     2055.18     65.12 o 
  10 -11   2      479.91      480.02     35.12 o 
  11 -11   2      192.29      190.13     24.44 o 
  12 -11   2     1374.02     1444.82     77.97 o 
  13 -11   2        4.37       13.62     26.36 o 
  14 -11   2      638.26      628.18     68.41 o 
  -6 -10   2       74.09       40.39     35.08 o 
  -5 -10   2       87.77       70.91     34.54 o 
  -4 -10   2       74.76       70.26     31.85 o 
  -3 -10   2      646.75      686.49     56.56 o 
  -2 -10   2      365.13      375.03     35.41 o 
  -1 -10   2      235.66      199.66     68.87 o 
   0 -10   2     1697.71     1678.90     73.83 o 
   1 -10   2      236.11      249.15     34.25 o 
   2 -10   2     1045.08     1035.28     92.87 o 
   3 -10   2     3284.65     3384.40     89.53 o 
   4 -10   2      957.11     1007.89     43.24 o 
   5 -10   2     2353.46     2453.60     58.82 o 
   6 -10   2     2170.13     2256.56     62.46 o 
   7 -10   2      205.92      228.71     24.83 o 
   8 -10   2     2959.34     3046.35     83.51 o 
   9 -10   2      507.93      568.77     35.94 o 
  10 -10   2      130.08      127.49     20.98 o 
  11 -10   2     2849.41     2834.08     94.77 o 
  12 -10   2      625.95      598.36     52.49 o 
  13 -10   2      501.88      493.07     65.41 o 
  14 -10   2     1305.21     1381.26     91.01 o 
  -8  -9   2        2.69       12.50     41.99 o 
  -7  -9   2      143.94      228.10     49.38 o 
  -6  -9   2      165.97      102.89     35.60 o 
  -5  -9   2        6.77       -3.37     24.15 o 
  -4  -9   2      205.49      304.96     42.88 o 
  -3  -9   2      895.09      924.14     43.96 o 
  -2  -9   2        6.68        3.91     15.07 o 
  -1  -9   2      513.73      613.06     41.55 o 
   0  -9   2     1715.66     1667.89    136.90 o 
   1  -9   2       25.85       22.73     18.03 o 
   2  -9   2     3410.74     3318.29     85.36 o 
   3  -9   2     2605.39     2507.26     62.07 o 
   4  -9   2      104.53      131.49     16.23 o 
   5  -9   2     1633.48     1664.79     56.82 o 
   6  -9   2     2110.07     2135.33     64.86 o 
   7  -9   2      410.30      475.47     35.07 o 
   8  -9   2     5045.90     5183.25    117.08 o 
   9  -9   2       43.13       34.12     16.12 o 
  10  -9   2      640.61      608.94     29.59 o 
  11  -9   2     2576.48     2681.83    102.67 o 
  12  -9   2       68.24       28.02     23.31 o 
  13  -9   2     1874.91     1926.50     96.14 o 
  14  -9   2     1045.50     1028.38     60.17 o 
  -8  -8   2        4.49        6.51     30.16 o 
  -7  -8   2      245.01      291.80     59.03 o 
  -6  -8   2      411.53      493.50     69.44 o 
  -5  -8   2      313.27      341.29     48.58 o 
  -4  -8   2      864.85      934.46     65.16 o 
  -3  -8   2        6.71       -4.29     12.83 o 
  -2  -8   2      844.56      868.16     52.17 o 
  -1  -8   2      743.51      738.23     41.46 o 
   0  -8   2      947.44      916.69     52.39 o 
   1  -8   2     2699.28     2724.83     71.89 o 
   2  -8   2     4090.60     4097.39     72.34 o 
   3  -8   2       58.39       61.73     13.02 o 
   4  -8   2     1658.87     1572.96     45.32 o 
   5  -8   2     2566.46     2548.87     65.26 o 
   6  -8   2      105.44       71.84     16.33 o 
   7  -8   2     5829.00     5690.44    120.71 o 
   8  -8   2     1344.06     1361.76     49.79 o 
   9  -8   2     1205.59     1084.09     68.59 o 
  10  -8   2     4873.22     4793.40    138.41 o 
  11  -8   2     1222.56     1245.10    117.42 o 
  12  -8   2     1414.45     1386.59    134.83 o 
  13  -8   2     1693.28     1664.26     69.76 o 
  14  -8   2       88.89       65.44     25.01 o 
  15  -8   2      374.30      308.92     41.87 o 
  -9  -7   2        1.50       10.52     34.56 o 
  -8  -7   2      203.75      118.04     42.21 o 
  -7  -7   2      212.53      215.28     50.12 o 
  -6  -7   2       12.67      -18.63     20.33 o 
  -5  -7   2      792.22      748.32     58.77 o 
  -4  -7   2      656.45      631.16     67.70 o 
  -3  -7   2      181.00      140.97     18.58 o 
  -2  -7   2     3282.33     3355.09     83.75 o 
  -1  -7   2     1623.65     1646.50     77.78 o 
   0  -7   2     1373.45     1353.76     40.94 o 
   1  -7   2     2815.79     2751.56     53.92 o 
   2  -7   2     1550.68     1536.59     53.35 o 
   3  -7   2      113.72      120.24     14.44 o 
   4  -7   2     7189.53     7034.06    118.70 o 
   5  -7   2     1851.70     2000.58     45.85 o 
   6  -7   2     3619.25     3408.11    125.15 o 
   7  -7   2     4485.88     4451.89     99.57 o 
   8  -7   2      347.05      302.26     23.35 o 
   9  -7   2     1186.17     1218.55     63.13 o 
  10  -7   2     3359.24     3498.00    110.55 o 
  11  -7   2      373.70      319.78     53.71 o 
  12  -7   2     1228.42     1229.07    104.21 o 
  13  -7   2      453.74      410.28     46.53 o 
  14  -7   2       33.58        8.15     22.05 o 
  15  -7   2      514.74      525.51     49.14 o 
 -10  -6   2       80.59       75.67     38.49 o 
  -9  -6   2       42.79       49.50     33.12 o 
  -8  -6   2      712.87      672.62     63.50 o 
  -7  -6   2      225.39      151.15     44.51 o 
  -6  -6   2      610.91      535.57     50.10 o 
  -5  -6   2     1660.53     1729.09     77.29 o 
  -4  -6   2      494.96      417.86     44.92 o 
  -3  -6   2     1771.85     1776.72     38.40 o 
  -2  -6   2     1031.79      933.83     42.32 o 
  -1  -6   2      309.82      314.50     24.03 o 
   0  -6   2     1847.24     1812.56     41.64 o 
   1  -6   2     3440.82     3355.05     74.26 o 
   2  -6   2     1079.62     1183.59     33.45 o 
   3  -6   2    13526.10    13714.03    202.03 o 
   4  -6   2     6411.00     6471.07     99.23 o 
   5  -6   2     1182.66     1188.57     60.47 o 
   6  -6   2     8731.69     8575.08    155.89 o 
   7  -6   2      296.56      318.81     33.73 o 
   8  -6   2     4865.42     4848.02    127.68 o 
   9  -6   2     1308.45     1239.69     74.30 o 
  10  -6   2     2035.26     2035.76     78.58 o 
  11  -6   2     1882.49     1994.56     80.50 o 
  12  -6   2      796.20      835.48     51.84 o 
  13  -6   2       26.65      -13.20     18.83 o 
  14  -6   2      579.10      708.96     65.97 o 
  15  -6   2      476.12      391.99     39.60 o 
 -11  -5   2      126.14       67.30     62.42 o 
 -10  -5   2        1.20       18.95     30.61 o 
  -9  -5   2      207.13      209.76     40.66 o 
  -8  -5   2      727.08      791.61     75.04 o 
  -7  -5   2        2.94        6.52     21.31 o 
  -6  -5   2     2143.35     2216.66    154.89 o 
  -5  -5   2      460.27      430.95     39.90 o 
  -4  -5   2      177.04      210.16     22.74 o 
  -3  -5   2     2272.85     2321.38     50.03 o 
  -2  -5   2      251.35      268.80     19.13 o 
  -1  -5   2     7591.66     7932.30    142.78 o 
   0  -5   2    23981.07    24043.46    336.76 o 
   1  -5   2       21.90       40.92      7.91 o 
   2  -5   2    18335.00    18582.17    239.47 o 
   3  -5   2     4216.99     3970.83     71.73 o 
   4  -5   2      854.78     1010.30     33.52 o 
   5  -5   2     2866.79     2674.74     94.64 o 
   6  -5   2     1347.42     1287.42     33.11 o 
   7  -5   2      134.38      136.96     21.56 o 
   8  -5   2     4279.37     4270.64    134.66 o 
   9  -5   2      641.23      609.16     43.41 o 
  10  -5   2      434.07      466.08     35.70 o 
  11  -5   2     1467.83     1472.69     62.19 o 
  12  -5   2       84.63       68.37     25.90 o 
  13  -5   2      665.82      726.21     62.89 o 
  14  -5   2     1108.81     1096.27     51.59 o 
 -12  -4   2      140.99       65.78     48.42 o 
 -11  -4   2       34.82       54.26     33.99 o 
 -10  -4   2      280.23      349.17     43.00 o 
  -9  -4   2      708.32      629.19     58.23 o 
  -8  -4   2       39.66       -9.24     19.26 o 
  -7  -4   2      347.19      411.65     52.27 o 
  -6  -4   2     1609.07     1525.47     91.14 o 
  -5  -4   2       66.09       41.43     18.19 o 
  -4  -4   2     4074.56     4106.29     93.42 o 
  -3  -4   2     3372.78     3306.61     76.99 o 
  -2  -4   2      428.95      420.57     20.04 o 
  -1  -4   2    13015.81    12469.02    204.09 o 
   0  -4   2     3041.25     3077.72     57.71 o 
   1  -4   2     7116.68     7221.80    123.08 o 
   2  -4   2    10133.49     9848.49    185.22 o 
   3  -4   2     3473.74     3615.35     72.21 o 
   4  -4   2      768.14      772.95     27.98 o 
   5  -4   2    23543.38    23820.32    371.17 o 
   6  -4   2     2577.97     2936.39     82.16 o 
   7  -4   2     3868.34     3885.58    102.79 o 
   8  -4   2     2450.18     2479.51     69.52 o 
   9  -4   2     1101.61     1142.62     69.85 o 
  10  -4   2     4597.46     4503.26     99.81 o 
  11  -4   2     1011.43     1031.32     52.59 o 
  12  -4   2      166.17      141.90     23.24 o 
  13  -4   2     1140.66     1162.03    107.80 o 
  14  -4   2      400.45      354.89     49.06 o 
 -12  -3   2      229.46      235.49     57.05 o 
 -11  -3   2       74.77       92.93     35.73 o 
 -10  -3   2      518.93      561.80     48.87 o 
  -9  -3   2      539.13      685.22     79.05 o 
  -8  -3   2      194.77      186.98     31.05 o 
  -7  -3   2     3070.65     3001.99     97.60 o 
  -6  -3   2      220.11      212.48     20.30 o 
  -5  -3   2     1436.37     1388.94     32.99 o 
  -4  -3   2     7491.97     7587.71    125.32 o 
  -3  -3   2       23.48        4.93      7.39 o 
  -2  -3   2    14135.15    14045.13    227.49 o 
  -1  -3   2     7196.88     7213.11    142.50 o 
   0  -3   2      783.92      795.98     28.53 o 
   1  -3   2     9113.14     8643.14    202.79 o 
   2  -3   2    17875.66    17244.99    305.90 o 
   3  -3   2       20.21       26.65      7.59 o 
   4  -3   2     4019.70     3967.76     76.46 o 
   5  -3   2     3270.34     3063.87     70.41 o 
   6  -3   2      123.04      113.68     27.70 o 
   7  -3   2     3353.38     3384.60    101.84 o 
   8  -3   2      512.05      596.98     34.43 o 
   9  -3   2      123.34      108.59     18.03 o 
  10  -3   2     7416.92     7415.69    159.84 o 
  11  -3   2       39.20       25.18     15.45 o 
  12  -3   2     1156.17     1176.43     71.23 o 
  13  -3   2      613.15      580.62     58.34 o 
  14  -3   2       12.05       22.12     31.87 o 
 -12  -2   2        1.38       12.81     52.84 o 
 -11  -2   2      310.99      320.26     57.54 o 
 -10  -2   2      733.23      828.72     54.95 o 
  -9  -2   2        2.73        3.82     16.78 o 
  -8  -2   2     2239.47     2397.71     85.81 o 
  -7  -2   2     2013.14     2026.24     49.64 o 
  -6  -2   2     1092.86     1110.68     31.29 o 
  -5  -2   2     3876.43     4019.95     64.75 o 
  -4  -2   2     1986.08     1951.25     41.11 o 
  -3  -2   2     4473.76     4796.68     73.23 o 
  -2  -2   2    11179.38    11441.83    165.67 o 
  -1  -2   2       17.49        9.87      8.53 o 
   1  -2   2     3931.38     3825.44     97.66 o 
   2  -2   2       49.32       25.55      8.52 o 
   3  -2   2     1422.38     1343.15     30.29 o 
   4  -2   2     6292.96     6495.97    119.41 o 
   5  -2   2     3696.92     4035.46     77.03 o 
   6  -2   2     2922.30     2939.45     64.34 o 
   7  -2   2     7887.81     8155.77    115.33 o 
   8  -2   2      106.56       88.40     15.59 o 
   9  -2   2     1083.92     1021.03     48.87 o 
  10  -2   2      962.23      981.64     48.02 o 
  11  -2   2        8.04       -3.77     22.00 o 
  12  -2   2      867.71      896.87     65.19 o 
  13  -2   2      247.36      252.19     43.46 o 
  14  -2   2      157.38      157.96     47.32 o 
 -12  -1   2      172.55      173.50     79.42 o 
 -11  -1   2     1373.53     1441.88     79.66 o 
 -10  -1   2      220.74      256.25     31.97 o 
  -9  -1   2     1629.60     1593.92     45.68 o 
  -8  -1   2     3367.60     3653.47     69.18 o 
  -7  -1   2       41.40       17.76     10.34 o 
  -6  -1   2     6683.19     6677.21    116.38 o 
  -5  -1   2     4082.01     4132.38     67.25 o 
  -4  -1   2      948.29      951.15     23.61 o 
  -3  -1   2     2259.68     2358.02     40.77 o 
  -2  -1   2    19252.66    19860.48    277.25 o 
  -1  -1   2     3192.32     3457.06    114.86 o 
   0  -1   2    38939.85    36096.90    791.57 o 
   1  -1   2     9440.82     9675.81    177.09 o 
   2  -1   2     3488.72     3318.15     52.88 o 
   3  -1   2    14153.83    13655.56    223.19 o 
   4  -1   2     9230.07     9396.86    146.59 o 
   5  -1   2     6444.26     6590.66    112.53 o 
   6  -1   2     4210.64     4309.86     68.90 o 
   7  -1   2        7.49        5.20      7.96 o 
   8  -1   2      346.48      337.82     21.19 o 
   9  -1   2     3093.30     3137.15     73.18 o 
  10  -1   2      582.30      537.34     51.54 o 
  11  -1   2     1041.14     1112.09     68.44 o 
  12  -1   2      389.39      401.88     47.93 o 
  13  -1   2        1.72        6.05     31.68 o 
 -12   0   2     1026.90     1133.22     88.55 o 
 -11   0   2      384.72      475.86     37.62 o 
 -10   0   2      244.04      205.72     21.18 o 
  -9   0   2     3264.48     3302.79     66.97 o 
  -8   0   2     1718.04     1679.24     49.34 o 
  -7   0   2     2052.17     2215.65     54.32 o 
  -6   0   2     2364.02     2206.51     42.41 o 
  -5   0   2     4531.64     4713.30     73.39 o 
  -4   0   2     5881.78     5920.85     80.83 o 
  -3   0   2    46957.72    44845.75    621.60 o 
  -2   0   2      232.91      230.14     18.20 o 
   0   0   2    10625.10    11084.42    196.88 o 
   1   0   2       69.09       78.23      9.58 o 
   2   0   2    35154.68    33996.25    505.02 o 
   3   0   2    12486.39    12229.67    181.43 o 
   4   0   2      239.39      212.62     25.20 o 
   5   0   2     2484.99     2446.02     45.05 o 
   6   0   2      846.36      864.99     26.58 o 
   7   0   2      151.70      147.31     14.45 o 
   8   0   2      687.12      812.67     37.03 o 
   9   0   2     2003.74     1939.73     76.78 o 
  10   0   2      980.85     1057.06     64.67 o 
  11   0   2      615.04      698.31     61.11 o 
  12   0   2       90.93       47.47     32.24 o 
  13   0   2      158.83      186.92     64.85 o 
 -12   1   2      509.28      548.62     68.59 o 
 -11   1   2       77.34       91.67     19.53 o 
 -10   1   2     2122.28     2294.42     65.57 o 
  -9   1   2     3830.82     3962.63     87.17 o 
  -8   1   2        7.08       12.92     10.97 o 
  -7   1   2     5191.14     5342.31     84.94 o 
  -6   1   2     6220.16     6023.15     90.57 o 
  -5   1   2     2499.17     2678.23     43.88 o 
  -4   1   2    17036.41    16733.74    191.55 o 
  -3   1   2    56790.60    54141.26    674.45 o 
  -2   1   2     2089.58     2288.26    100.75 o 
  -1   1   2    25611.67    25686.34    472.82 o 
   0   1   2    16788.93    15340.69   1192.28 o 
   1   1   2     2559.48     2431.24     52.85 o 
   2   1   2     3186.15     3016.42     62.93 o 
   3   1   2      380.40      382.53     22.70 o 
   4   1   2     1433.02     1326.34     30.24 o 
   5   1   2     5159.02     5100.63     79.26 o 
   6   1   2       49.35       65.98     12.75 o 
   7   1   2     3513.07     3834.61     79.41 o 
   8   1   2      913.37     1013.15     43.19 o 
   9   1   2       78.93       87.29     21.97 o 
  10   1   2     1185.64     1299.61    101.56 o 
  11   1   2      180.61      219.16     63.10 o 
  12   1   2       59.84       29.44     50.02 o 
 -14   2   2       93.81       64.87     43.80 o 
 -13   2   2     1219.98     1077.91     76.83 o 
 -12   2   2      281.76      310.36     36.81 o 
 -11   2   2     1061.31     1073.65     55.20 o 
 -10   2   2     2465.85     2540.19     68.46 o 
  -9   2   2     1156.38     1204.06     34.45 o 
  -8   2   2      325.35      320.76     18.03 o 
  -7   2   2     5206.02     5293.51     84.79 o 
  -6   2   2     1813.82     1839.73     44.12 o 
  -5   2   2     4178.59     4097.53     71.87 o 
  -4   2   2    14639.59    14540.51    238.45 o 
  -3   2   2     5371.06     5594.22     79.87 o 
  -2   2   2     3463.99     3577.22     64.27 o 
  -1   2   2     1391.75     1479.39     36.42 o 
   0   2   2     9712.09    10042.14    185.06 o 
   1   2   2    16074.69    15266.38    328.12 o 
   2   2   2     4051.67     4076.35     56.92 o 
   3   2   2     1591.07     1539.67     35.48 o 
   4   2   2    12096.77    12330.25    176.61 o 
   5   2   2      582.24      592.34     29.69 o 
   6   2   2     2075.47     1984.41     67.11 o 
   7   2   2     1654.29     1715.23     52.22 o 
   8   2   2      256.82      261.45     26.47 o 
   9   2   2     1005.93     1002.86     48.35 o 
  10   2   2      243.69      123.37     38.30 o 
  11   2   2       39.77       21.71     44.37 o 
  12   2   2      117.21       48.35     73.84 o 
 -15   3   2       48.30       47.89     39.80 o 
 -14   3   2      633.48      681.57     66.49 o 
 -13   3   2      357.62      413.13     60.56 o 
 -12   3   2       40.15       51.35     34.73 o 
 -11   3   2     1271.05     1363.92     60.35 o 
 -10   3   2     2783.86     2843.23     85.17 o 
  -9   3   2      345.48      361.78     21.17 o 
  -8   3   2    12794.14    12824.57    201.23 o 
  -7   3   2     2748.11     2779.41     66.46 o 
  -6   3   2      412.95      401.71     23.67 o 
  -5   3   2    14440.91    14062.16    230.46 o 
  -4   3   2     2875.96     2754.29     46.73 o 
  -3   3   2     3613.42     3724.84     89.07 o 
  -2   3   2     1852.93     1850.28     74.10 o 
  -1   3   2      676.48      657.28     23.18 o 
   0   3   2      501.40      514.23     28.80 o 
   1   3   2     4439.72     4446.29     84.40 o 
   2   3   2       53.20       46.54      5.70 o 
   3   3   2     5283.17     5225.33     93.18 o 
   4   3   2     2846.12     2845.35     58.45 o 
   5   3   2        9.33       -5.57      9.96 o 
   6   3   2     1593.39     1546.95     54.16 o 
   7   3   2     1056.08     1082.16     52.37 o 
   8   3   2       43.56       34.17     18.14 o 
   9   3   2     1252.14     1456.63     85.93 o 
  10   3   2       36.93       49.11     43.56 o 
  11   3   2        5.41       24.52     48.03 o 
 -15   4   2       64.26       65.32     37.37 o 
 -14   4   2      752.86      746.66     93.84 o 
 -13   4   2      342.64      273.48     56.39 o 
 -12   4   2     1195.75     1294.97     54.76 o 
 -11   4   2     6663.23     6594.83    137.76 o 
 -10   4   2      890.95      949.95     47.15 o 
  -9   4   2     4277.03     4274.71     99.58 o 
  -8   4   2     5763.68     5864.70    120.48 o 
  -7   4   2      226.73      259.60     21.75 o 
  -6   4   2     2041.74     1912.54     40.95 o 
  -5   4   2     8289.89     8142.61    125.69 o 
  -4   4   2      428.66      469.75     19.28 o 
  -3   4   2     9716.29     9391.20    130.04 o 
  -2   4   2     1083.11     1052.08     26.47 o 
  -1   4   2      619.92      669.15     21.33 o 
   0   4   2    13414.21    13732.26    223.27 o 
   1   4   2     1491.24     1416.94     47.18 o 
   2   4   2     3146.21     3130.78     94.50 o 
   3   4   2     9342.94     9342.06    173.78 o 
   4   4   2      374.45      378.55     33.40 o 
   5   4   2     1235.71     1184.13     52.24 o 
   6   4   2      614.20      647.06     43.95 o 
   7   4   2        0.21       12.50     20.29 o 
   8   4   2      160.05      173.64     31.13 o 
   9   4   2      204.93      218.27     36.80 o 
  10   4   2       14.97       10.01     33.84 o 
  11   4   2       68.84       96.09     54.50 o 
 -15   5   2      839.37      838.54     76.99 o 
 -14   5   2      970.33      926.83     47.82 o 
 -13   5   2       83.74       85.70     22.80 o 
 -12   5   2     3133.64     2912.90     94.26 o 
 -11   5   2     1447.99     1514.06     74.28 o 
 -10   5   2      787.30      822.92     50.31 o 
  -9   5   2     4331.95     4338.33    100.97 o 
  -8   5   2      141.38      123.09     22.64 o 
  -7   5   2     3902.03     3845.37     60.93 o 
  -6   5   2     6810.83     6568.24    108.52 o 
  -5   5   2     1547.03     1464.79     37.06 o 
  -4   5   2     4693.56     4329.16    251.34 o 
  -3   5   2     4926.32     4806.58     70.38 o 
  -2   5   2        6.99       22.00      7.68 o 
  -1   5   2     1098.07     1075.65     29.81 o 
   0   5   2     2736.39     2807.65     64.99 o 
   1   5   2     1506.27     1501.17     44.35 o 
   2   5   2     2165.25     2124.61     47.42 o 
   3   5   2      629.98      663.47     77.62 o 
   4   5   2        3.05        4.26     14.41 o 
   5   5   2      931.17      992.92     51.28 o 
   6   5   2       51.41       64.50     24.38 o 
   7   5   2      155.14      152.38     53.81 o 
   8   5   2      454.01      453.83    101.24 o 
   9   5   2       37.51       53.33     29.69 o 
  10   5   2       28.50       27.94     39.66 o 
 -15   6   2     1159.01     1172.74     61.45 o 
 -14   6   2       46.26       27.72     22.22 o 
 -13   6   2      704.26      712.42     59.65 o 
 -12   6   2     1627.88     1367.94    101.85 o 
 -11   6   2       98.19       87.64     53.17 o 
 -10   6   2     1888.76     2009.54     65.27 o 
  -9   6   2     2810.23     2795.07     76.27 o 
  -8   6   2      781.14      750.83     25.13 o 
  -7   6   2     7762.43     7554.42    125.60 o 
  -6   6   2     5747.19     5601.45    102.06 o 
  -5   6   2     1913.55     1936.73     42.34 o 
  -4   6   2     5885.37     5838.05     91.42 o 
  -3   6   2     2738.42     2773.94     58.37 o 
  -2   6   2     4347.12     4570.01     76.02 o 
  -1   6   2     5323.37     5179.04     83.37 o 
   0   6   2       93.95       89.86     16.96 o 
   1   6   2     1078.23     1037.97     39.54 o 
   2   6   2     4169.17     4197.53     91.90 o 
   3   6   2       35.03       23.17     16.94 o 
   4   6   2      801.56      893.47     59.44 o 
   5   6   2      827.37      915.27     74.02 o 
   6   6   2       15.09       -5.55     18.34 o 
   7   6   2      757.35      774.74     65.09 o 
   8   6   2      425.15      394.62     52.30 o 
   9   6   2      146.90       89.02     35.61 o 
 -15   7   2      473.70      468.03     69.78 o 
 -14   7   2      351.86      358.88     42.81 o 
 -13   7   2     1238.15     1434.64     86.83 o 
 -12   7   2      215.79      192.38     45.92 o 
 -11   7   2     1203.10     1173.95    165.73 o 
 -10   7   2     4303.60     4360.51    106.95 o 
  -9   7   2       30.13       42.39     16.16 o 
  -8   7   2     3860.09     3926.43    113.48 o 
  -7   7   2     3590.39     3540.88     73.58 o 
  -6   7   2     2300.05     2291.98     54.94 o 
  -5   7   2    10190.28    10297.25    148.99 o 
  -4   7   2     2587.76     2510.52     57.83 o 
  -3   7   2      526.33      549.32     27.76 o 
  -2   7   2      568.22      515.50     31.45 o 
  -1   7   2     2509.70     2379.69     56.33 o 
   0   7   2      117.71      121.59     17.43 o 
   1   7   2     2328.18     2351.44     83.46 o 
   2   7   2      748.38      775.86     65.08 o 
   3   7   2     1275.94     1347.54     88.00 o 
   4   7   2     1369.59     1402.48     94.46 o 
   5   7   2       28.06       -3.76     28.54 o 
   6   7   2      281.69      323.00     56.57 o 
   7   7   2      239.26      199.22     89.92 o 
   8   7   2        3.90      -14.38     40.81 o 
   9   7   2      118.47      141.86     58.75 o 
 -15   8   2        8.85      -10.49     25.18 o 
 -14   8   2      563.13      559.46     53.51 o 
 -13   8   2      984.29      962.86     95.39 o 
 -12   8   2      179.48      123.63     41.44 o 
 -11   8   2     2308.50     2289.72    117.82 o 
 -10   8   2      685.21      712.73     52.79 o 
  -9   8   2      817.69      808.60     34.26 o 
  -8   8   2     3331.03     3139.16     71.38 o 
  -7   8   2      420.34      436.99     27.32 o 
  -6   8   2     1517.50     1463.51     50.06 o 
  -5   8   2     6915.57     6884.82    110.83 o 
  -4   8   2      384.99      366.66     25.32 o 
  -3   8   2      763.03      790.59     39.94 o 
  -2   8   2     1419.58     1335.96     43.07 o 
  -1   8   2      787.91      744.39     40.34 o 
   0   8   2     1610.24     1512.95     53.43 o 
   1   8   2     1413.86     1276.02     83.55 o 
   2   8   2      307.98      262.56     29.68 o 
   3   8   2      466.02      448.26     57.74 o 
   4   8   2     1299.69     1456.15    102.52 o 
   5   8   2       79.28       20.58     33.24 o 
   6   8   2      340.36      389.92     65.18 o 
   7   8   2       32.91       13.18     44.79 o 
   8   8   2       30.86       73.80     50.82 o 
 -15   9   2      535.77      568.21     59.49 o 
 -14   9   2     1083.29     1312.03     81.98 o 
 -13   9   2       35.84       31.34     34.30 o 
 -12   9   2     1323.84     1540.89    158.51 o 
 -11   9   2     2693.17     2745.36    133.43 o 
 -10   9   2      197.44      215.23     22.82 o 
  -9   9   2     4436.00     4416.45    134.25 o 
  -8   9   2     4076.81     3987.80     86.53 o 
  -7   9   2      409.08      409.50     28.49 o 
  -6   9   2     4550.88     4416.00     93.33 o 
  -5   9   2      972.20      979.81     40.57 o 
  -4   9   2       30.55       32.59     13.32 o 
  -3   9   2     2566.49     2631.38     65.73 o 
  -2   9   2      576.80      575.01     37.87 o 
  -1   9   2      423.75      433.53     33.56 o 
   0   9   2     1332.02     1292.57     64.23 o 
   1   9   2      158.71       93.79     50.76 o 
   2   9   2     1059.80     1087.25     56.88 o 
   3   9   2       78.39       85.15     35.24 o 
   4   9   2       48.05       39.08     35.58 o 
   5   9   2      108.03       95.08     45.70 o 
   6   9   2       48.61      106.96     66.95 o 
   7   9   2        0.01       22.44     74.50 o 
 -15  10   2     1041.99     1034.56     79.22 o 
 -14  10   2      383.47      331.92     49.87 o 
 -13  10   2      254.10      176.78     51.71 o 
 -12  10   2     2361.26     2346.37    221.19 o 
 -11  10   2      433.64      412.34     31.76 o 
 -10  10   2     2169.48     2068.44     72.00 o 
  -9  10   2      613.43      706.63     38.49 o 
  -8  10   2      107.11       96.58     19.05 o 
  -7  10   2      537.53      556.67     43.06 o 
  -6  10   2     7591.67     7520.49    125.92 o 
  -5  10   2        0.30       -2.01     13.98 o 
  -4  10   2     1999.85     1960.51     73.40 o 
  -3  10   2     1178.00     1236.39     47.93 o 
  -2  10   2        0.22       -7.71     20.07 o 
  -1  10   2     1590.73     1527.32    164.00 o 
   0  10   2      198.03      201.09     31.48 o 
   1  10   2       46.66       48.36     24.09 o 
   2  10   2      181.68      260.27     33.11 o 
   3  10   2       31.34       -2.19     35.12 o 
   4  10   2       36.08       44.82     36.85 o 
   5  10   2      186.24      117.00     93.20 o 
   6  10   2       15.28        1.31     68.92 o 
 -15  11   2      825.71      812.55     73.70 o 
 -14  11   2       36.71      -20.78     38.58 o 
 -13  11   2     1373.74     1345.45    259.59 o 
 -12  11   2      874.10      915.65     93.75 o 
 -11  11   2       24.15        5.48     19.62 o 
 -10  11   2     2243.63     2491.64     77.72 o 
  -9  11   2     3077.50     3350.50     83.25 o 
  -8  11   2      160.38      149.50     22.86 o 
  -7  11   2     4771.59     4823.61    146.11 o 
  -6  11   2     2636.18     2628.83     89.01 o 
  -5  11   2      638.60      646.43     62.28 o 
  -4  11   2     1358.53     1310.59     52.53 o 
  -3  11   2       65.76       76.38     24.74 o 
  -2  11   2      232.04      236.92     43.62 o 
  -1  11   2      483.70      564.54     63.72 o 
   0  11   2        2.00       -1.63     20.65 o 
   1  11   2      160.65      197.54     33.37 o 
   2  11   2      106.42       72.66     25.21 o 
   3  11   2        3.04      -11.86     36.89 o 
   4  11   2      160.47      200.42     58.01 o 
 -14  12   2      193.51      115.05     62.35 o 
 -13  12   2      960.19      991.77    134.88 o 
 -12  12   2      186.50      164.08     40.38 o 
 -11  12   2      764.23      754.08     55.66 o 
 -10  12   2     2322.55     2293.45     78.84 o 
  -9  12   2       68.30       57.72     22.21 o 
  -8  12   2     1179.02     1300.63     54.93 o 
  -7  12   2     1186.70     1121.04     57.71 o 
  -6  12   2       62.85      107.92     22.74 o 
  -5  12   2      622.53      711.10     43.95 o 
  -4  12   2      320.66      330.59     43.24 o 
  -3  12   2      202.40      135.84     33.41 o 
  -2  12   2      498.51      523.66     52.82 o 
  -1  12   2       36.42       13.98     25.65 o 
   0  12   2      101.27       88.54     30.76 o 
   1  12   2      153.26      156.09     35.69 o 
   2  12   2        0.83      -12.76     37.12 o 
   3  12   2       31.55       78.86     45.72 o 
 -14  13   2      521.99      534.35     88.15 o 
 -13  13   2      433.89      424.17     74.48 o 
 -12  13   2      118.44      102.23     43.90 o 
 -11  13   2     1597.17     1800.13     84.38 o 
 -10  13   2      275.72      274.33     34.71 o 
  -9  13   2       86.20      102.41     30.52 o 
  -8  13   2      291.70      260.82     34.57 o 
  -7  13   2      271.13      259.10     48.79 o 
  -6  13   2      601.94      588.20     48.27 o 
  -5  13   2      305.52      329.63     38.15 o 
  -4  13   2       84.63       45.11     28.30 o 
  -3  13   2       94.48       78.75     32.18 o 
  -2  13   2      356.26      353.22    103.21 o 
  -1  13   2        0.68      -21.63     25.31 o 
   0  13   2      148.49      156.34     37.80 o 
   1  13   2      115.52      118.23     34.16 o 
   2  13   2        0.18      -45.29     56.45 o 
 -13  14   2        3.93        5.37     25.78 o 
 -12  14   2      745.22      896.06     66.35 o 
 -11  14   2      619.55      632.45     69.70 o 
 -10  14   2       45.86       44.44     34.99 o 
  -9  14   2      634.83      681.83     59.70 o 
  -8  14   2      180.35      173.83     32.31 o 
  -7  14   2      139.83      142.15     70.63 o 
  -6  14   2      810.73      852.80     95.55 o 
  -5  14   2       43.53       23.02     30.75 o 
  -4  14   2       75.57       89.80     34.02 o 
  -3  14   2      163.60      210.41     44.93 o 
  -2  14   2       31.85       28.54     31.82 o 
  -1  14   2       51.67       11.15     33.69 o 
   0  14   2      133.94      146.36     48.46 o 
 -11  15   2       18.62        0.84     34.57 o 
 -10  15   2      162.84      154.11     47.30 o 
  -9  15   2      176.10      192.14     47.77 o 
  -8  15   2       13.83       14.66     32.79 o 
  -7  15   2      240.57      232.14     44.94 o 
  -6  15   2      152.38       98.68     37.77 o 
  -5  15   2        7.54      -15.48     30.80 o 
  -4  15   2      129.60      111.10     42.12 o 
  -3  15   2      200.49      153.80     42.80 o 
   2 -15   3       49.24       19.78     31.89 o 
   3 -15   3      196.42      144.68     40.54 o 
   4 -15   3        4.89        7.58     37.82 o 
   5 -15   3      372.05      250.19     54.23 o 
   6 -15   3      444.66      442.33     55.75 o 
   7 -15   3        0.35       16.31     34.76 o 
   8 -15   3      726.42      858.19    115.19 o 
   9 -15   3      542.24      566.17    115.85 o 
  10 -15   3       43.30       13.04     33.48 o 
  -1 -14   3       62.61       21.91     38.49 o 
   0 -14   3       57.12       47.84     32.10 o 
   1 -14   3        5.78        7.06     30.71 o 
   2 -14   3      188.75      173.16     41.31 o 
   3 -14   3      110.23       62.53     32.02 o 
   4 -14   3      107.13      145.06     54.81 o 
   5 -14   3      908.73      928.96     69.64 o 
   6 -14   3      462.87      322.53     60.06 o 
   7 -14   3      305.16      358.88     56.38 o 
   8 -14   3     1480.73     1564.14    114.21 o 
   9 -14   3        1.44      -29.61     29.61 o 
  10 -14   3      201.20      164.92     44.00 o 
  11 -14   3     1379.66     1513.07    129.46 o 
  12 -14   3        7.44       -5.53     29.72 o 
  -2 -13   3      101.18       65.93     30.85 o 
  -1 -13   3      227.59      230.07     41.66 o 
   0 -13   3       76.69       95.32     32.85 o 
   1 -13   3      379.21      385.16     49.99 o 
   2 -13   3      432.80      479.19     54.93 o 
   3 -13   3        3.18       -4.85     24.69 o 
   4 -13   3      622.23      659.70     60.98 o 
   5 -13   3      732.58      734.29    108.56 o 
   6 -13   3       14.65        8.48     29.14 o 
   7 -13   3      790.97      728.16     91.89 o 
   8 -13   3      666.38      721.47    155.56 o 
   9 -13   3      512.22      446.94     59.20 o 
  10 -13   3      494.61      447.78     39.75 o 
  11 -13   3      420.33      456.66     39.80 o 
  12 -13   3      559.07      587.51     50.74 o 
  13 -13   3      749.60      646.47    165.08 o 
  -4 -12   3       30.18       44.95     45.34 o 
  -3 -12   3       26.69       39.20     42.39 o 
  -2 -12   3      313.06      314.11     41.69 o 
  -1 -12   3      107.16      107.02     30.98 o 
   0 -12   3      114.70      112.26     31.47 o 
   1 -12   3      828.39      829.28    102.65 o 
   2 -12   3       84.87       80.12     28.75 o 
   3 -12   3      880.22      733.59     59.68 o 
   4 -12   3     1725.90     1701.86     71.02 o 
   5 -12   3       27.71        3.90     21.37 o 
   6 -12   3      470.91      489.11     56.60 o 
   7 -12   3      866.67      891.14     83.36 o 
   8 -12   3        0.24        9.67     17.83 o 
   9 -12   3     1772.14     1857.99    109.24 o 
  10 -12   3      792.99      925.35     82.78 o 
  11 -12   3       39.07       14.76     19.77 o 
  12 -12   3     1139.54     1151.56     73.71 o 
  13 -12   3      385.64      435.42     52.06 o 
  -5 -11   3      159.57      231.18     50.56 o 
  -4 -11   3       18.66       -8.35     28.61 o 
  -3 -11   3      315.15      294.28     46.11 o 
  -2 -11   3      459.33      512.21     42.59 o 
  -1 -11   3        0.15       -7.56     22.20 o 
   0 -11   3     1129.77     1142.29    116.91 o 
   1 -11   3      780.01      737.31    104.17 o 
   2 -11   3       25.58       10.12     21.65 o 
   3 -11   3      439.58      484.12     40.25 o 
   4 -11   3      945.31      979.71     52.69 o 
   5 -11   3        8.48      -10.94     18.23 o 
   6 -11   3     2387.79     2432.40     76.98 o 
   7 -11   3       28.70       23.79     18.07 o 
   8 -11   3     2007.07     2014.58     99.66 o 
   9 -11   3      530.66      542.85     42.73 o 
  10 -11   3      409.40      425.79     35.69 o 
  11 -11   3     1363.35     1362.75     66.50 o 
  12 -11   3     1029.12     1002.89     79.01 o 
  13 -11   3       15.10       39.59     27.97 o 
  14 -11   3      738.62      738.92     57.24 o 
  -7 -10   3        1.78       -6.26     32.81 o 
  -6 -10   3      369.06      234.22     48.85 o 
  -5 -10   3       72.82       87.13     34.99 o 
  -4 -10   3        6.99       22.61     29.64 o 
  -3 -10   3      582.15      615.80     49.07 o 
  -2 -10   3      150.28      152.79     26.39 o 
  -1 -10   3      538.12      517.63     40.69 o 
   0 -10   3     1221.94     1217.18     74.48 o 
   1 -10   3        2.98      -16.11     16.11 o 
   2 -10   3     1940.41     2056.85     80.54 o 
   3 -10   3     1592.51     1641.82     62.48 o 
   4 -10   3     1300.06     1439.06     77.49 o 
   5 -10   3     3036.98     2950.61     73.84 o 
   6 -10   3     1188.45     1191.68     61.20 o 
   7 -10   3      138.21      112.36     24.16 o 
   8 -10   3     4108.26     4007.69    103.19 o 
   9 -10   3      783.58      831.77     46.77 o 
  10 -10   3       25.16       34.34     18.50 o 
  11 -10   3     2948.84     2895.19    111.81 o 
  12 -10   3      202.32      197.57     40.35 o 
  13 -10   3      797.48      821.71     88.46 o 
  14 -10   3     1255.88     1306.11     71.07 o 
  -8  -9   3       14.01      -30.54     32.84 o 
  -7  -9   3       39.44       50.29     34.16 o 
  -6  -9   3      314.44      259.76     46.38 o 
  -5  -9   3        8.62      -22.45     22.45 o 
  -4  -9   3      367.34      363.69     45.65 o 
  -3  -9   3      387.22      439.94     32.96 o 
  -2  -9   3       90.18       98.69     21.00 o 
  -1  -9   3     2358.41     2345.25     73.30 o 
   0  -9   3     1102.87     1137.01     52.96 o 
   1  -9   3      802.28      728.76     49.28 o 
   2  -9   3     2319.91     2385.38     70.20 o 
   3  -9   3      561.15      579.75     37.76 o 
   4  -9   3      902.55      898.55     50.10 o 
   5  -9   3     5168.81     5017.88    100.77 o 
   6  -9   3     2171.59     2170.30     73.14 o 
   7  -9   3     1498.12     1457.56     57.63 o 
   8  -9   3     3148.79     3230.87     86.50 o 
   9  -9   3       30.48       19.62     15.36 o 
  10  -9   3     2230.68     2397.37     95.29 o 
  11  -9   3     1905.96     2071.06     97.87 o 
  12  -9   3       55.10       55.14     29.11 o 
  13  -9   3     1608.18     1763.93     83.43 o 
  14  -9   3      616.67      500.94     49.63 o 
  -9  -8   3       77.79        9.58     35.83 o 
  -8  -8   3       43.71       61.61     34.15 o 
  -7  -8   3      553.70      558.72     62.28 o 
  -6  -8   3      151.29      182.35     37.52 o 
  -5  -8   3      213.43      197.13     35.57 o 
  -4  -8   3      578.42      583.83     53.04 o 
  -3  -8   3       42.61       36.37     15.79 o 
  -2  -8   3      617.02      626.56     53.83 o 
  -1  -8   3     1618.90     1559.63     55.83 o 
   0  -8   3       65.42       73.09     16.95 o 
   1  -8   3     1895.25     1965.30     53.36 o 
   2  -8   3     1591.03     1683.50     43.13 o 
   3  -8   3        2.47        0.80      9.39 o 
   4  -8   3     4415.95     4507.02     89.02 o 
   5  -8   3     3652.85     3680.54     78.78 o 
   6  -8   3      353.86      331.65     28.25 o 
   7  -8   3     3206.54     3340.42    100.71 o 
   8  -8   3      737.36      739.41     39.52 o 
   9  -8   3      400.63      472.57     52.11 o 
  10  -8   3     6523.06     6380.10    170.88 o 
  11  -8   3      206.95      201.81     55.77 o 
  12  -8   3     1450.40     1362.41     70.78 o 
  13  -8   3     1179.16     1217.73     69.23 o 
  14  -8   3        0.19      -17.22     23.32 o 
  -9  -7   3       12.73      -23.61     30.18 o 
  -8  -7   3      343.38      371.10     55.44 o 
  -7  -7   3      310.70      343.17     46.28 o 
  -6  -7   3      131.16      142.65     33.77 o 
  -5  -7   3      270.20      252.32     47.43 o 
  -4  -7   3      767.49      711.25     54.09 o 
  -3  -7   3     1068.41     1091.65     65.69 o 
  -2  -7   3     3954.35     4115.90    136.42 o 
  -1  -7   3      145.97      167.81     20.77 o 
   0  -7   3      894.22      886.96     50.36 o 
   1  -7   3     1984.02     1941.75     45.91 o 
   2  -7   3       49.36       28.66      9.63 o 
   3  -7   3     5182.44     5115.06     95.35 o 
   4  -7   3     4826.15     4748.83     81.89 o 
   5  -7   3      120.67      128.85     14.20 o 
   6  -7   3     4473.15     4393.75     97.91 o 
   7  -7   3     3517.39     3608.96     89.42 o 
   8  -7   3      831.10      820.21     36.69 o 
   9  -7   3     2186.66     2098.05     81.91 o 
  10  -7   3     3261.36     3235.21    108.90 o 
  11  -7   3      225.85      143.11     29.56 o 
  12  -7   3     1815.10     1881.27     78.08 o 
  13  -7   3      313.07      262.87     36.96 o 
  14  -7   3      170.23      143.16     32.63 o 
 -10  -6   3       33.47      -21.62     37.93 o 
  -9  -6   3      122.95      139.69     38.54 o 
  -8  -6   3      308.36      257.90     41.75 o 
  -7  -6   3      222.31      222.31     46.52 o 
  -6  -6   3     1517.81     1372.92     75.11 o 
  -5  -6   3      954.52      980.50     61.21 o 
  -4  -6   3       63.11       24.05     16.98 o 
  -3  -6   3      882.93      896.39     33.67 o 
  -2  -6   3     3180.52     3052.88     84.03 o 
  -1  -6   3       95.92       72.10     14.97 o 
   0  -6   3     6571.40     6502.26    144.42 o 
   1  -6   3     1663.12     1600.23     38.36 o 
   2  -6   3     5332.83     5427.87    101.81 o 
   3  -6   3    16834.64    16942.85    225.15 o 
   4  -6   3     5696.04     5901.63    103.12 o 
   5  -6   3     3155.59     3046.51    131.59 o 
   6  -6   3     8220.65     8117.81    151.40 o 
   7  -6   3       57.10       58.09     13.83 o 
   8  -6   3     3309.33     3444.72    104.28 o 
   9  -6   3     3807.52     3783.26    139.48 o 
  10  -6   3       89.44       75.04     21.00 o 
  11  -6   3      803.33      729.67     54.66 o 
  12  -6   3      453.89      504.64     42.69 o 
  13  -6   3        1.01       -3.54     21.60 o 
  14  -6   3      682.61      770.94     54.82 o 
 -11  -5   3      190.95      113.34     50.15 o 
 -10  -5   3        0.54      -10.71     39.71 o 
  -9  -5   3      710.54      775.01     66.91 o 
  -8  -5   3      686.01      752.42     79.26 o 
  -7  -5   3      376.61      424.69     45.22 o 
  -6  -5   3     2890.12     3020.04    192.12 o 
  -5  -5   3     1273.38     1230.46     62.56 o 
  -4  -5   3      125.99       83.07     30.70 o 
  -3  -5   3     3853.59     3803.15     64.31 o 
  -2  -5   3      306.05      307.24     22.58 o 
  -1  -5   3     6509.29     6444.10    279.78 o 
   0  -5   3     4667.56     4701.54     83.21 o 
   1  -5   3        4.01        2.01      6.48 o 
   2  -5   3    21192.19    21162.02    298.41 o 
   3  -5   3    11081.35    10858.29    164.34 o 
   4  -5   3     2484.75     2720.22     87.06 o 
   5  -5   3     7937.74     7498.70    138.14 o 
   6  -5   3     3264.48     3270.39     65.62 o 
   7  -5   3      945.75     1014.67     61.28 o 
   8  -5   3     3165.39     3169.00     85.23 o 
   9  -5   3     2252.25     2118.87     69.17 o 
  10  -5   3      267.62      246.11     28.70 o 
  11  -5   3      919.05      883.51     51.74 o 
  12  -5   3       39.03       26.14     20.82 o 
  13  -5   3      491.61      475.67     62.24 o 
  14  -5   3      614.23      697.30     84.10 o 
 -12  -4   3      203.94      176.71     76.14 o 
 -11  -4   3       49.95       72.39     43.86 o 
 -10  -4   3      178.88      181.11     39.50 o 
  -9  -4   3      343.33      252.27     42.95 o 
  -8  -4   3       16.63       24.61     21.24 o 
  -7  -4   3      675.01      661.03     52.38 o 
  -6  -4   3      897.70      971.46     97.30 o 
  -5  -4   3     1110.53     1131.52     47.65 o 
  -4  -4   3     2139.12     2213.34     62.41 o 
  -3  -4   3     1240.52     1214.45     47.97 o 
  -2  -4   3     4081.61     4157.64     90.69 o 
  -1  -4   3    18742.45    18663.66    295.34 o 
   0  -4   3     2319.84     2353.85     48.49 o 
   1  -4   3     7675.21     7578.16    130.44 o 
   2  -4   3    22446.46    21907.40    337.71 o 
   3  -4   3     6509.88     6339.35    145.33 o 
   4  -4   3     8843.54     8884.80    154.77 o 
   5  -4   3     9944.01    10043.33    173.11 o 
   6  -4   3       44.57       45.81     13.01 o 
   7  -4   3     1737.11     1658.82     65.69 o 
   8  -4   3     1101.92     1132.24     67.41 o 
   9  -4   3      196.30      188.68     22.78 o 
  10  -4   3     1870.94     1877.93     62.89 o 
  11  -4   3      285.93      269.28     28.74 o 
  12  -4   3      578.66      602.90     40.97 o 
  13  -4   3      919.96     1023.27     50.03 o 
  14  -4   3      163.64      201.59     43.06 o 
 -12  -3   3      244.65      191.84     54.62 o 
 -11  -3   3       30.42        1.12     35.32 o 
 -10  -3   3      546.34      587.93     50.16 o 
  -9  -3   3      163.54      170.30     36.43 o 
  -8  -3   3      670.52      687.74     52.29 o 
  -7  -3   3     4947.47     5226.52    121.54 o 
  -6  -3   3       55.58       41.83     14.07 o 
  -5  -3   3      722.89      713.48     37.61 o 
  -4  -3   3     7078.26     6874.38    134.16 o 
  -3  -3   3       72.71       76.23      7.39 o 
  -2  -3   3    12254.36    12146.46    270.16 o 
  -1  -3   3     6048.51     6018.30    122.43 o 
   0  -3   3      581.86      594.93     27.07 o 
   1  -3   3     5914.10     6044.42    121.08 o 
   2  -3   3     1313.55     1201.84     30.08 o 
   3  -3   3      688.62      633.63     22.80 o 
   4  -3   3    11210.89    10636.37    161.41 o 
   5  -3   3     4776.31     4893.96     91.96 o 
   6  -3   3     1656.41     1623.48     46.63 o 
   7  -3   3     4147.65     3984.59     85.51 o 
   8  -3   3      125.58      100.47     17.37 o 
   9  -3   3     2744.78     2659.89     70.78 o 
  10  -3   3     1678.11     1678.93     59.54 o 
  11  -3   3        0.89        1.67     15.25 o 
  12  -3   3      545.20      532.74     38.68 o 
  13  -3   3      592.40      657.01    102.60 o 
  14  -3   3       15.05       29.23     35.10 o 
 -13  -2   3      302.60      415.34     88.61 o 
 -12  -2   3        6.90       30.84     37.88 o 
 -11  -2   3      429.97      394.32     59.87 o 
 -10  -2   3      352.78      305.30     35.44 o 
  -9  -2   3      109.71      110.54     24.19 o 
  -8  -2   3     2857.11     2958.67     97.37 o 
  -7  -2   3     1497.77     1489.71     51.99 o 
  -6  -2   3     3085.28     3132.08     57.06 o 
  -5  -2   3     4323.42     4442.62     73.16 o 
  -4  -2   3       35.51       69.36     13.80 o 
  -3  -2   3     9137.96     9258.14    159.10 o 
  -2  -2   3     2283.24     2081.52     50.59 o 
  -1  -2   3     1681.57     1697.89     53.10 o 
   0  -2   3       72.83       97.27     12.10 o 
   1  -2   3    22549.88    22096.89    385.85 o 
   2  -2   3      665.36      621.88     22.55 o 
   3  -2   3    11709.01    11545.60    156.39 o 
   4  -2   3     5848.32     5731.89     86.62 o 
   5  -2   3      153.87      192.94     17.42 o 
   6  -2   3     6286.05     5972.57    148.70 o 
   7  -2   3     1689.20     1697.57     50.46 o 
   8  -2   3       48.21       33.69     13.99 o 
   9  -2   3     2779.13     2776.99     73.53 o 
  10  -2   3     1024.92     1113.32     46.98 o 
  11  -2   3      167.79      170.00     26.58 o 
  12  -2   3      836.89      860.04     66.18 o 
  13  -2   3       65.94       90.55     35.85 o 
 -13  -1   3       12.81       28.00     38.78 o 
 -12  -1   3      161.24      115.51     61.70 o 
 -11  -1   3     1135.42     1090.59     87.19 o 
 -10  -1   3      100.75       42.94     21.36 o 
  -9  -1   3     2491.87     2459.42     60.90 o 
  -8  -1   3     4663.95     4673.86     80.88 o 
  -7  -1   3      225.49      288.73     29.74 o 
  -6  -1   3     4556.88     4564.53     75.95 o 
  -5  -1   3    10649.09    10920.44    152.32 o 
  -4  -1   3      427.69      468.97     19.26 o 
  -3  -1   3     5960.19     5885.77     96.00 o 
  -2  -1   3    14505.94    14216.99    466.55 o 
  -1  -1   3      246.71      295.84     40.04 o 
   0  -1   3      411.23      478.23     50.54 o 
   1  -1   3     1269.26     1203.77     36.66 o 
   2  -1   3      771.45      844.22     19.39 o 
   3  -1   3    21030.36    20887.06    267.75 o 
   4  -1   3       39.47       35.06     15.19 o 
   5  -1   3     3310.97     3155.56     68.12 o 
   6  -1   3     3488.64     3395.97     60.29 o 
   7  -1   3       83.39       65.15     12.85 o 
   8  -1   3     1782.42     1727.50     54.14 o 
   9  -1   3     1464.42     1510.32     65.11 o 
  10  -1   3       87.21      103.87     19.08 o 
  11  -1   3      270.86      279.29     40.46 o 
  12  -1   3       95.80       89.88     33.06 o 
  13  -1   3       18.98       41.23     36.78 o 
 -13   0   3       29.87       22.97     60.39 o 
 -12   0   3     1579.34     1543.44    102.78 o 
 -11   0   3     1061.16     1006.16     68.08 o 
 -10   0   3      395.98      415.44     27.43 o 
  -9   0   3     3077.36     3155.80     75.85 o 
  -8   0   3      366.46      387.46     26.52 o 
  -7   0   3     5393.59     5545.51     83.71 o 
  -6   0   3     4763.54     4782.77     72.07 o 
  -5   0   3     5069.81     5354.76     82.68 o 
  -4   0   3     5973.49     5912.52     86.90 o 
  -3   0   3     5319.97     5717.77     81.03 o 
  -2   0   3    14133.98    14215.89    334.41 o 
  -1   0   3     1719.34     1799.09     64.32 o 
   0   0   3    14560.11    14210.77    254.32 o 
   1   0   3     1159.04     1247.36     31.12 o 
   2   0   3    12434.55    12057.23    160.76 o 
   3   0   3     4272.63     4248.58     78.49 o 
   4   0   3     4409.90     4213.57     80.92 o 
   5   0   3    10879.78    11092.26    147.69 o 
   6   0   3      378.54      377.59     20.25 o 
   7   0   3     1219.07     1245.48     35.81 o 
   8   0   3     2142.96     2213.60     61.39 o 
   9   0   3      482.92      452.96     42.81 o 
  10   0   3      467.03      447.59     46.78 o 
  11   0   3      793.01      758.00     62.07 o 
  12   0   3        0.32       -3.48     29.94 o 
  13   0   3      316.66      396.01    125.98 o 
 -13   1   3      489.44      381.35     91.23 o 
 -12   1   3      547.13      637.68     55.14 o 
 -11   1   3       60.79       44.21     24.26 o 
 -10   1   3     1160.21     1262.93     55.97 o 
  -9   1   3     1935.15     1897.36     54.25 o 
  -8   1   3      118.10      128.55     12.65 o 
  -7   1   3     8828.57     9015.33    130.47 o 
  -6   1   3     2614.20     2521.37     46.95 o 
  -5   1   3      843.87      973.62     22.82 o 
  -4   1   3     5757.84     5670.82     78.94 o 
  -3   1   3     2140.77     2112.96     60.22 o 
  -2   1   3    19183.82    19126.70    357.18 o 
  -1   1   3    30261.44    28739.95    514.97 o 
   0   1   3     9168.93     8870.31    164.04 o 
   1   1   3    12401.00    11960.66    191.81 o 
   2   1   3     6963.12     6622.40     96.46 o 
   3   1   3      989.51     1040.78     26.39 o 
   4   1   3     5507.19     5463.56     82.61 o 
   5   1   3     8432.86     8699.33    123.18 o 
   6   1   3       31.19       30.43      9.62 o 
   7   1   3     3004.03     3025.40     69.72 o 
   8   1   3     1311.30     1379.10     58.50 o 
   9   1   3      267.69      187.91     32.30 o 
  10   1   3      424.65      480.59     51.15 o 
  11   1   3       62.02       70.45     32.29 o 
  12   1   3       93.38       83.23     52.35 o 
 -14   2   3      286.58      191.00     76.79 o 
 -13   2   3      737.44      836.25     68.45 o 
 -12   2   3      382.21      495.12     50.11 o 
 -11   2   3      199.65      181.95     39.02 o 
 -10   2   3     2331.74     2304.21     86.31 o 
  -9   2   3      474.02      457.31     23.35 o 
  -8   2   3     3936.44     3989.50     70.96 o 
  -7   2   3     7634.16     7610.28    113.25 o 
  -6   2   3     2205.58     2538.30     47.29 o 
  -5   2   3    13685.91    13645.12    184.99 o 
  -4   2   3    11092.43    11136.45    169.51 o 
  -3   2   3     1685.44     1732.22     34.04 o 
  -2   2   3    17774.17    17783.72    230.68 o 
  -1   2   3     5140.76     5441.03    124.99 o 
   0   2   3      434.42      479.01     20.32 o 
   1   2   3     7755.50     7615.54    117.17 o 
   2   2   3     2458.00     2368.33     54.23 o 
   3   2   3     8377.01     8585.82    140.81 o 
   4   2   3     7168.80     7168.28    125.99 o 
   5   2   3     1305.48     1329.79     37.44 o 
   6   2   3     1983.81     1974.76     54.65 o 
   7   2   3     2747.69     2891.15     70.68 o 
   8   2   3       13.96       -3.44     14.69 o 
   9   2   3     1044.84     1042.67     66.68 o 
  10   2   3      275.16      297.33     44.32 o 
  11   2   3        4.77       12.18     48.24 o 
  12   2   3      124.05      121.64     58.42 o 
 -15   3   3        0.21       14.38     42.80 o 
 -14   3   3      717.42      809.20    229.73 o 
 -13   3   3      684.22      607.03     85.00 o 
 -12   3   3      246.78      210.58     36.36 o 
 -11   3   3     2923.56     3017.66    102.78 o 
 -10   3   3      680.01      717.13     41.98 o 
  -9   3   3     1534.15     1576.13     41.02 o 
  -8   3   3     6444.31     6541.00    103.40 o 
  -7   3   3     1451.22     1411.94     37.96 o 
  -6   3   3      105.91       68.90     10.25 o 
  -5   3   3    15054.35    15209.61    198.07 o 
  -4   3   3      984.50     1043.12     24.67 o 
  -3   3   3      591.09      552.12     19.32 o 
  -2   3   3      344.36      339.97     12.96 o 
  -1   3   3      578.13      618.51     18.06 o 
   0   3   3     5434.46     5387.95     88.25 o 
   1   3   3     4894.31     4707.02     91.07 o 
   2   3   3       37.78       29.91      7.87 o 
   3   3   3     7781.06     7720.60    145.41 o 
   4   3   3     4543.57     4735.18     85.29 o 
   5   3   3      316.70      280.75     34.84 o 
   6   3   3     1812.41     1825.66     59.53 o 
   7   3   3      555.87      612.34     37.97 o 
   8   3   3       18.77       17.51     18.18 o 
   9   3   3      722.21      736.33     73.36 o 
  10   3   3       92.50       60.55     42.63 o 
  11   3   3       88.51       84.19     69.25 o 
 -15   4   3      203.98      135.16     43.18 o 
 -14   4   3      825.82      848.03     93.23 o 
 -13   4   3       40.63       24.16     20.61 o 
 -12   4   3      760.30      811.27     79.63 o 
 -11   4   3     1946.80     1814.83     77.89 o 
 -10   4   3      785.05      766.72     42.79 o 
  -9   4   3     4792.88     4672.78    120.98 o 
  -8   4   3     7827.65     7867.95    150.78 o 
  -7   4   3     1774.97     1897.64     55.61 o 
  -6   4   3     5774.80     5703.10     83.84 o 
  -5   4   3     6272.12     6628.46    106.26 o 
  -4   4   3     1967.80     2022.67     47.19 o 
  -3   4   3    13772.93    13705.53    182.38 o 
  -2   4   3     1228.78     1296.23     29.32 o 
  -1   4   3     5907.18     5840.48     94.38 o 
   0   4   3    10870.93    11029.23    192.79 o 
   1   4   3       86.99       72.03     12.27 o 
   2   4   3     5516.03     5339.90    142.99 o 
   3   4   3      831.60      757.14     46.09 o 
   4   4   3       20.93       35.93     17.68 o 
   5   4   3     1000.68     1077.87     51.66 o 
   6   4   3     1710.59     1760.95     68.21 o 
   7   4   3       17.46        6.75     17.51 o 
   8   4   3      259.73      227.69     35.09 o 
   9   4   3       62.45       18.02     31.38 o 
  10   4   3        5.75       18.44     40.98 o 
 -15   5   3     1155.20      982.15    104.64 o 
 -14   5   3      631.34      686.58     43.39 o 
 -13   5   3      189.98      189.76     35.26 o 
 -12   5   3     4381.27     4352.07    173.09 o 
 -11   5   3     2134.62     2051.61     90.70 o 
 -10   5   3     2336.10     2406.43    129.70 o 
  -9   5   3     5289.85     5239.02    134.62 o 
  -8   5   3       12.10        7.27     11.23 o 
  -7   5   3     2836.56     2714.82     48.56 o 
  -6   5   3     8013.96     8170.80    130.78 o 
  -5   5   3      411.04      431.10     21.24 o 
  -4   5   3     8272.88     8061.59    153.67 o 
  -3   5   3     3297.64     3283.10     57.95 o 
  -2   5   3      443.07      426.74     18.69 o 
  -1   5   3    12178.45    12588.18    172.25 o 
   0   5   3     2538.63     2415.45     60.63 o 
   1   5   3     3070.92     3039.74     71.96 o 
   2   5   3     3761.03     3593.73     81.33 o 
   3   5   3      496.13      481.87     39.93 o 
   4   5   3       66.37       63.36     25.30 o 
   5   5   3     1240.50     1404.57     76.90 o 
   6   5   3      205.70      185.79     42.42 o 
   7   5   3       52.58       32.82     32.40 o 
   8   5   3      304.34      335.61     49.85 o 
   9   5   3        0.59       -0.47     32.60 o 
  10   5   3       87.87       54.15     52.91 o 
 -15   6   3     1279.83     1280.54     78.28 o 
 -14   6   3       96.60      124.17     28.22 o 
 -13   6   3     1402.21     1403.61    108.96 o 
 -12   6   3     1285.93     1130.93    102.39 o 
 -11   6   3       79.57       92.33     25.74 o 
 -10   6   3     1098.29     1106.41     62.87 o 
  -9   6   3      661.49      631.70     37.93 o 
  -8   6   3     1400.99     1468.59     40.99 o 
  -7   6   3     6320.27     6087.39    106.45 o 
  -6   6   3     7447.53     7640.24    131.19 o 
  -5   6   3     5393.76     5383.99     87.09 o 
  -4   6   3    13771.91    13984.17    207.80 o 
  -3   6   3      717.14      710.00     31.63 o 
  -2   6   3     5452.81     5775.22     91.92 o 
  -1   6   3     7150.30     7207.44    109.33 o 
   0   6   3      784.01      796.09     32.34 o 
   1   6   3     1105.80     1057.93     68.02 o 
   2   6   3     1049.57     1055.57     59.91 o 
   3   6   3        3.16       -3.30     15.57 o 
   4   6   3      486.44      458.30     45.05 o 
   5   6   3      444.29      528.39     63.50 o 
   6   6   3        1.14        7.04     28.88 o 
   7   6   3      226.44      309.24     59.01 o 
   8   6   3      165.98      151.31     42.26 o 
   9   6   3       35.30       26.25     40.24 o 
 -15   7   3      304.89      225.62     36.07 o 
 -14   7   3      356.47      310.88     40.76 o 
 -13   7   3     1034.84      923.48     92.36 o 
 -12   7   3      396.19      407.61     61.90 o 
 -11   7   3      750.80      799.34     61.60 o 
 -10   7   3     5110.43     5281.86    146.66 o 
  -9   7   3       89.17       87.03     14.40 o 
  -8   7   3     5845.99     5972.19    108.42 o 
  -7   7   3     4012.48     3875.84     78.93 o 
  -6   7   3       23.14        9.76     10.14 o 
  -5   7   3     7060.05     7112.68    121.54 o 
  -4   7   3     3828.22     3821.43     77.23 o 
  -3   7   3       19.79       21.83      9.16 o 
  -2   7   3     3499.86     3465.69     72.99 o 
  -1   7   3     1321.76     1322.60     41.76 o 
   0   7   3      351.73      347.90     43.30 o 
   1   7   3     1368.75     1419.37     50.86 o 
   2   7   3       20.21       16.80     14.21 o 
   3   7   3      151.25      115.90     34.98 o 
   4   7   3      652.66      630.54     68.72 o 
   5   7   3       31.87       23.76     30.60 o 
   6   7   3      392.71      352.02    148.67 o 
   7   7   3      164.38       80.11     42.47 o 
   8   7   3       17.36       23.27     47.17 o 
 -15   8   3       42.49       28.38     27.07 o 
 -14   8   3     1025.58      954.01    231.70 o 
 -13   8   3      551.74      491.98     69.78 o 
 -12   8   3      589.40      634.76     74.61 o 
 -11   8   3     2185.33     2254.69    117.88 o 
 -10   8   3       11.94       19.49     19.02 o 
  -9   8   3     2337.96     2180.68     56.70 o 
  -8   8   3     1440.28     1487.78     49.86 o 
  -7   8   3      430.52      444.34     27.64 o 
  -6   8   3     2129.96     2178.22     65.57 o 
  -5   8   3     2838.61     2747.70     72.32 o 
  -4   8   3      272.91      284.74     22.63 o 
  -3   8   3      670.80      746.49     45.51 o 
  -2   8   3     2662.52     2876.51     67.80 o 
  -1   8   3        6.78       -6.08     12.57 o 
   0   8   3     1220.51     1316.07     52.03 o 
   1   8   3      992.74      892.94     57.60 o 
   2   8   3       49.80       23.58     17.43 o 
   3   8   3     1219.95     1203.19     91.30 o 
   4   8   3      462.26      334.24     74.17 o 
   5   8   3      283.61      255.30    139.48 o 
   6   8   3      209.95      306.33     59.32 o 
   7   8   3        7.85       -8.03     39.17 o 
 -15   9   3      693.81      549.80     98.03 o 
 -14   9   3     1018.32      826.79     93.74 o 
 -13   9   3        0.67       13.50     33.71 o 
 -12   9   3     1853.39     1923.17    215.29 o 
 -11   9   3     2687.50     2790.02    134.31 o 
 -10   9   3        0.75       -2.58     14.01 o 
  -9   9   3     3648.64     3567.28     80.90 o 
  -8   9   3      997.43     1051.58     42.98 o 
  -7   9   3      184.65      178.93     21.02 o 
  -6   9   3     4210.14     3871.90     84.35 o 
  -5   9   3     1193.51     1168.77     44.82 o 
  -4   9   3      177.30      204.10     21.75 o 
  -3   9   3     1813.21     1812.60     82.28 o 
  -2   9   3      954.10      999.26     48.36 o 
  -1   9   3      547.52      579.94     38.97 o 
   0   9   3     2025.20     1982.22     76.89 o 
   1   9   3        1.60       12.28     18.11 o 
   2   9   3      317.68      298.77     37.56 o 
   3   9   3       65.61      108.90     63.01 o 
   4   9   3        1.11       26.13     34.11 o 
   5   9   3       81.32       93.61     55.13 o 
   6   9   3       69.40      119.14     52.81 o 
 -15  10   3     1247.39     1170.79    275.67 o 
 -14  10   3      404.42      472.95     76.54 o 
 -13  10   3      713.38      703.88     85.12 o 
 -12  10   3     2554.68     2758.28    141.98 o 
 -11  10   3      155.90      160.77     24.69 o 
 -10  10   3      915.80      826.43     46.15 o 
  -9  10   3      820.21      686.65     38.27 o 
  -8  10   3        7.95        9.52     14.07 o 
  -7  10   3     1535.50     1457.92     82.14 o 
  -6  10   3     1924.92     1972.99     58.44 o 
  -5  10   3        3.89       -3.56     13.45 o 
  -4  10   3     1217.45     1300.95     53.41 o 
  -3  10   3     1072.40     1148.38     54.41 o 
  -2  10   3      341.22      270.61     30.31 o 
  -1  10   3     1177.55     1062.11     63.37 o 
   0  10   3      101.85       95.69     25.96 o 
   1  10   3      323.65      378.46     46.51 o 
   2  10   3      278.38      323.22     74.19 o 
   3  10   3       25.98      -13.20     34.37 o 
   4  10   3      213.50      172.62     51.48 o 
   5  10   3       55.34       88.18     50.87 o 
 -15  11   3      715.18      855.01    185.75 o 
 -14  11   3       42.14       89.33     49.17 o 
 -13  11   3     1138.64     1283.09    115.64 o 
 -12  11   3     1071.80     1105.20    102.24 o 
 -11  11   3       47.00       28.91     22.31 o 
 -10  11   3     1232.06     1260.02     59.35 o 
  -9  11   3       47.88       48.40     18.19 o 
  -8  11   3      601.56      566.73     41.41 o 
  -7  11   3     2535.88     2407.76     76.60 o 
  -6  11   3      683.89      721.07     41.55 o 
  -5  11   3      692.29      813.82     80.13 o 
  -4  11   3     1539.96     1483.40     56.42 o 
  -3  11   3        3.23       -3.46     19.92 o 
  -2  11   3      899.00      891.08     62.54 o 
  -1  11   3      523.99      501.30     49.43 o 
   0  11   3       10.23      -14.21     21.39 o 
   1  11   3      221.26      227.33     63.38 o 
   2  11   3       39.33       77.98     26.28 o 
   3  11   3       11.20       -3.51     36.58 o 
   4  11   3      122.57       58.89     46.01 o 
 -14  12   3      340.85      289.11     88.61 o 
 -13  12   3      963.56      820.84    107.32 o 
 -12  12   3       78.11       98.77     26.34 o 
 -11  12   3      886.68      904.56     60.70 o 
 -10  12   3     1295.43     1387.73     74.17 o 
  -9  12   3        4.79      -12.30     18.77 o 
  -8  12   3     2166.99     2190.44     76.41 o 
  -7  12   3     1716.53     1870.19     71.15 o 
  -6  12   3      530.98      467.66     36.05 o 
  -5  12   3      730.18      775.10     44.89 o 
  -4  12   3       29.40       -1.61     23.46 o 
  -3  12   3      353.69      387.87     47.02 o 
  -2  12   3      580.00      554.89     55.77 o 
  -1  12   3       50.47       21.50     25.73 o 
   0  12   3      118.78      178.30     36.45 o 
   1  12   3      138.47      124.05     33.57 o 
   2  12   3        0.16      -31.10     35.32 o 
   3  12   3       56.49       72.86     80.73 o 
 -14  13   3      692.03      692.09     96.04 o 
 -13  13   3      327.49      406.40     72.71 o 
 -12  13   3      209.08      140.72     35.49 o 
 -11  13   3     1175.37     1176.27    176.54 o 
 -10  13   3      137.50      111.19     36.04 o 
  -9  13   3      475.06      494.71     52.48 o 
  -8  13   3      431.65      453.17     56.75 o 
  -7  13   3        0.38        0.20     21.67 o 
  -6  13   3      513.76      490.91     40.71 o 
  -5  13   3      319.62      310.58     44.84 o 
  -4  13   3        4.74       -3.54     25.50 o 
  -3  13   3      384.66      499.15     54.17 o 
  -2  13   3      275.60      295.60     70.45 o 
  -1  13   3        7.33       37.23     28.32 o 
   0  13   3      154.81      150.30     37.67 o 
   1  13   3       69.63       58.22     38.72 o 
 -13  14   3        0.21        8.91     27.63 o 
 -12  14   3      924.03      830.93    109.28 o 
 -11  14   3      302.94      216.03     85.98 o 
 -10  14   3      189.34      139.21     42.72 o 
  -9  14   3      344.24      360.79     89.68 o 
  -8  14   3       50.11       52.22     26.34 o 
  -7  14   3      162.32      146.20     52.95 o 
  -6  14   3      558.70      648.56     53.68 o 
  -5  14   3       46.84       38.12     30.49 o 
  -4  14   3      115.33      109.51     36.18 o 
  -3  14   3      107.31      132.82     39.08 o 
  -2  14   3       38.27       30.07     31.88 o 
  -1  14   3       87.59       49.55     36.29 o 
 -11  15   3        0.26      -47.83     56.78 o 
 -10  15   3      194.92      183.22     49.60 o 
  -9  15   3      305.66      223.82     69.57 o 
  -8  15   3       66.10      126.25     53.63 o 
  -7  15   3      603.29      621.34     70.49 o 
  -6  15   3       42.84       64.38     37.03 o 
  -5  15   3        0.35        3.70     32.17 o 
  -4  15   3      183.20      124.79     51.96 o 
  -3  15   3       28.74       -9.30     32.28 o 
   2 -15   4      140.13      159.61     55.75 o 
   3 -15   4      158.61      144.08     55.13 o 
   4 -15   4        0.02      -13.72     35.50 o 
   5 -15   4      533.19      488.65     71.52 o 
   6 -15   4      230.38      297.43     57.09 o 
   7 -15   4       21.90       16.66     38.48 o 
   8 -15   4      553.20      634.47    146.04 o 
   9 -15   4       53.96       -2.94     37.87 o 
  10 -15   4       50.04       81.39     75.48 o 
  -1 -14   4       94.32      105.81     46.70 o 
   0 -14   4      108.34       61.09     35.22 o 
   1 -14   4       34.60       24.91     32.49 o 
   2 -14   4      365.00      374.32     52.23 o 
   3 -14   4       54.07      100.84     83.03 o 
   4 -14   4      191.62      194.02     73.84 o 
   5 -14   4      969.75      850.04     78.60 o 
   6 -14   4      235.25      271.63     84.34 o 
   7 -14   4      252.68      185.24     47.47 o 
   8 -14   4     1130.97     1161.75    105.02 o 
   9 -14   4        0.45       25.55     35.47 o 
  10 -14   4      985.35     1185.34     91.44 o 
  11 -14   4      953.26     1067.62    114.93 o 
  -2 -13   4      160.38      102.48     56.18 o 
  -1 -13   4      222.55      259.00     43.35 o 
   0 -13   4        0.22        4.11     29.21 o 
   1 -13   4      214.83      245.95     54.35 o 
   2 -13   4      367.93      408.27     52.19 o 
   3 -13   4        0.84       16.53     27.35 o 
   4 -13   4     1100.10      828.36     92.55 o 
   5 -13   4      989.41     1151.86     76.72 o 
   6 -13   4       25.21       10.35     28.40 o 
   7 -13   4     1085.84     1105.15     87.19 o 
   8 -13   4       80.72       39.97     31.53 o 
   9 -13   4      422.65      433.01     53.64 o 
  10 -13   4     1151.21     1165.69     59.64 o 
  11 -13   4      100.67       86.93     26.24 o 
  12 -13   4      359.12      314.72     37.18 o 
  -4 -12   4       18.86       38.53     36.29 o 
  -3 -12   4       34.64       69.60     36.21 o 
  -2 -12   4      290.27      291.43     46.72 o 
  -1 -12   4      139.91      162.07     33.95 o 
   0 -12   4      324.03      293.05     42.32 o 
   1 -12   4      808.67      750.18     61.83 o 
   2 -12   4        6.46       19.59     25.55 o 
   3 -12   4      963.56      839.73     63.64 o 
   4 -12   4     1183.11     1333.28     73.97 o 
   5 -12   4       20.05       32.66     24.97 o 
   6 -12   4      548.66      594.90     63.73 o 
   7 -12   4      596.97      554.94     78.44 o 
   8 -12   4      289.61      289.78     35.56 o 
   9 -12   4      739.06      794.50     53.64 o 
  10 -12   4     1000.53      890.32     55.29 o 
  11 -12   4      183.51      188.95     27.46 o 
  12 -12   4     1625.66     1764.31     80.94 o 
  13 -12   4      110.15       88.17     32.23 o 
  -5 -11   4      125.18      185.81     45.08 o 
  -4 -11   4        7.10        7.78     31.62 o 
  -3 -11   4      398.94      368.69     32.70 o 
  -2 -11   4      429.45      457.64     52.77 o 
  -1 -11   4       67.85       58.61     22.89 o 
   0 -11   4     1540.68     1505.41     77.94 o 
   1 -11   4      552.85      523.30     49.99 o 
   2 -11   4      101.70       71.49     25.37 o 
   3 -11   4     2250.61     2327.30     76.76 o 
   4 -11   4     1919.84     2053.36     81.34 o 
   5 -11   4     1599.02     1550.27     74.71 o 
   6 -11   4     1904.40     1901.21     82.21 o 
   7 -11   4       40.06       28.18     20.46 o 
   8 -11   4     1368.75     1413.79     64.32 o 
   9 -11   4     1932.66     1926.26     73.80 o 
  10 -11   4        8.26        1.98     18.94 o 
  11 -11   4      913.04      970.93     46.78 o 
  12 -11   4      572.69      588.31     60.48 o 
  13 -11   4       30.40       29.84     26.28 o 
  -7 -10   4       32.56       40.06     36.70 o 
  -6 -10   4      560.36      494.39     86.52 o 
  -5 -10   4       64.00       57.86     33.39 o 
  -4 -10   4       28.58       12.38     26.97 o 
  -3 -10   4      691.93      614.59     74.01 o 
  -2 -10   4       17.56       -1.40     16.67 o 
  -1 -10   4      943.50      988.26     54.30 o 
   0 -10   4     2569.04     2581.59     81.32 o 
   1 -10   4      353.32      359.52     39.34 o 
   2 -10   4     1686.25     1669.85     97.63 o 
   3 -10   4      320.81      348.22     32.92 o 
   4 -10   4      542.22      519.61     44.19 o 
   5 -10   4     1362.43     1311.02     50.91 o 
   6 -10   4     1026.00     1143.19     58.93 o 
   7 -10   4      612.37      549.75     40.80 o 
   8 -10   4     1935.32     1927.84     84.70 o 
   9 -10   4      243.65      246.85     29.71 o 
  10 -10   4      789.20      800.13     47.66 o 
  11 -10   4     1067.73     1215.02     70.94 o 
  12 -10   4       60.00        8.78     24.15 o 
  13 -10   4      624.05      654.81     84.22 o 
  14 -10   4     1061.06     1110.20     78.25 o 
  -8  -9   4        3.69        0.69     36.88 o 
  -7  -9   4      167.22      216.19     46.67 o 
  -6  -9   4      454.28      438.90     55.66 o 
  -5  -9   4        5.24        0.97     25.37 o 
  -4  -9   4      376.05      400.50     48.23 o 
  -3  -9   4      440.95      410.30     54.49 o 
  -2  -9   4      240.59      268.46     30.09 o 
  -1  -9   4     2100.35     2167.38     74.94 o 
   0  -9   4      358.71      372.36     33.00 o 
   1  -9   4       95.71      101.19     25.20 o 
   2  -9   4     1033.24     1018.57     52.93 o 
   3  -9   4       49.60       58.56     18.37 o 
   4  -9   4     6616.63     6474.23    110.77 o 
   5  -9   4     5476.71     5587.54    178.30 o 
   6  -9   4      273.98      330.94     49.07 o 
   7  -9   4     1996.26     1960.08    117.53 o 
   8  -9   4     1297.98     1303.41     60.44 o 
   9  -9   4       15.02        1.52     14.85 o 
  10  -9   4     3041.94     3212.38    115.67 o 
  11  -9   4     1494.85     1457.57     73.77 o 
  12  -9   4      331.71      335.30     41.90 o 
  13  -9   4     1052.83      996.90    119.97 o 
  14  -9   4      190.72      210.62     37.50 o 
  -9  -8   4       16.62        3.69     41.48 o 
  -8  -8   4      147.16      177.89     44.98 o 
  -7  -8   4      523.38      470.23     56.55 o 
  -6  -8   4       14.86       -2.01     22.90 o 
  -5  -8   4      119.10      133.64     32.65 o 
  -4  -8   4      496.71      626.80    120.52 o 
  -3  -8   4        0.22        2.55     13.12 o 
  -2  -8   4     1500.61     1579.63     73.61 o 
  -1  -8   4     1548.79     1651.42     58.39 o 
   0  -8   4      117.52       75.43     23.29 o 
   1  -8   4     1226.63     1241.74     56.83 o 
   2  -8   4     1024.96     1074.00     60.43 o 
   3  -8   4      331.96      346.88     42.07 o 
   4  -8   4     9122.51     8787.64    135.68 o 
   5  -8   4     1617.35     1680.39     55.90 o 
   6  -8   4      337.79      345.05     30.27 o 
   7  -8   4     3352.83     3375.81     87.12 o 
   8  -8   4      163.05      182.85     22.83 o 
   9  -8   4     3480.74     3446.00     84.88 o 
  10  -8   4     2620.95     2632.20     87.36 o 
  11  -8   4        8.26       16.61     20.58 o 
  12  -8   4     1098.85     1171.05     68.26 o 
  13  -8   4      760.37      702.93     57.50 o 
  14  -8   4       67.93       39.16     28.40 o 
 -10  -7   4      131.36      118.65     56.26 o 
  -9  -7   4        7.67       -4.98     39.40 o 
  -8  -7   4      490.97      637.81     64.99 o 
  -7  -7   4      488.42      509.78     75.24 o 
  -6  -7   4      363.42      365.98     93.35 o 
  -5  -7   4      660.49      608.67     69.36 o 
  -4  -7   4      153.64       92.69     34.53 o 
  -3  -7   4     1759.03     1788.17     57.30 o 
  -2  -7   4     1087.28     1228.05     48.99 o 
  -1  -7   4      107.24       75.37     16.89 o 
   0  -7   4      934.67      892.96     35.82 o 
   1  -7   4     2541.13     2546.32     54.99 o 
   2  -7   4      209.23      205.85     15.41 o 
   3  -7   4     3910.67     4008.09     73.31 o 
   4  -7   4     5235.19     5430.52     99.14 o 
   5  -7   4      310.24      265.89     29.18 o 
   6  -7   4     4794.25     4650.23    124.67 o 
   7  -7   4     2733.88     2760.35     87.44 o 
   8  -7   4      101.19      103.45     16.75 o 
   9  -7   4     3468.57     3381.08     97.54 o 
  10  -7   4     1615.70     1382.60     73.33 o 
  11  -7   4      161.98      211.14     30.86 o 
  12  -7   4     1302.95     1177.24     66.48 o 
  13  -7   4       80.31       53.70     34.11 o 
  14  -7   4      610.21      625.90     85.26 o 
 -10  -6   4        4.10       21.92     40.31 o 
  -9  -6   4      219.26      284.80     46.01 o 
  -8  -6   4      290.46      260.64     42.68 o 
  -7  -6   4        8.69       -1.20     21.12 o 
  -6  -6   4     1236.71     1186.11     94.66 o 
  -5  -6   4      407.41      407.30     48.82 o 
  -4  -6   4        1.11        2.49     12.92 o 
  -3  -6   4     2886.82     2781.71     64.85 o 
  -2  -6   4     1822.05     1760.20     53.98 o 
  -1  -6   4      882.70      975.74     40.69 o 
   0  -6   4     3151.49     3100.85     62.13 o 
   1  -6   4     2350.83     2191.82     61.50 o 
   2  -6   4      871.25      890.84     26.17 o 
   3  -6   4    13353.53    13735.50    207.12 o 
   4  -6   4       20.42       39.82     10.96 o 
   5  -6   4     3023.62     2757.44     69.92 o 
   6  -6   4     5430.35     4989.41    129.70 o 
   7  -6   4      203.14      221.37     27.16 o 
   8  -6   4     3341.99     3234.79    129.32 o 
   9  -6   4     1784.90     1826.67     90.95 o 
  10  -6   4      538.85      502.54     41.59 o 
  11  -6   4     1415.24     1395.57     66.62 o 
  12  -6   4      259.70      211.47     51.92 o 
  13  -6   4      120.75       88.58     28.05 o 
  14  -6   4      553.28      493.97     48.48 o 
 -11  -5   4       78.36       40.56     54.15 o 
 -10  -5   4       56.31       24.94     36.58 o 
  -9  -5   4      622.90      809.75     68.67 o 
  -8  -5   4      228.14      175.09     35.01 o 
  -7  -5   4      674.96      607.96     51.32 o 
  -6  -5   4     1903.90     2014.21     79.65 o 
  -5  -5   4      459.84      449.75     34.06 o 
  -4  -5   4     1914.74     1934.01     84.13 o 
  -3  -5   4     3029.97     2835.77     62.47 o 
  -2  -5   4       32.93       15.23     13.49 o 
  -1  -5   4     5856.60     5802.99    150.44 o 
   0  -5   4     5471.38     5365.29     85.00 o 
   1  -5   4      923.91      935.64     26.91 o 
   2  -5   4     5870.56     5625.23     87.86 o 
   3  -5   4     3470.55     3291.22     60.42 o 
   4  -5   4     3172.46     3145.49     65.70 o 
   5  -5   4     8526.10     8529.10    141.31 o 
   6  -5   4     1856.06     1998.41     50.45 o 
   7  -5   4     1479.80     1457.85     53.70 o 
   8  -5   4     2743.02     2601.52    127.71 o 
   9  -5   4       58.72       20.76     24.35 o 
  10  -5   4     1349.59     1385.33     62.91 o 
  11  -5   4     1148.61     1188.78     62.67 o 
  12  -5   4        7.53       13.83     20.82 o 
  13  -5   4      648.25      751.86     89.62 o 
  14  -5   4      453.46      439.70     66.32 o 
 -12  -4   4      123.31       54.06     64.65 o 
 -11  -4   4        0.22        7.42     33.73 o 
 -10  -4   4      339.17      362.78     64.00 o 
  -9  -4   4      527.71      565.02     54.58 o 
  -8  -4   4       82.54       97.76     26.98 o 
  -7  -4   4     2964.50     2896.85    161.28 o 
  -6  -4   4      593.87      514.39     43.24 o 
  -5  -4   4       28.21       18.49     13.34 o 
  -4  -4   4     5960.34     5860.65    123.01 o 
  -3  -4   4     1870.60     1850.55     38.38 o 
  -2  -4   4     6107.47     5898.40    111.99 o 
  -1  -4   4    15906.93    15516.44    250.84 o 
   0  -4   4     2018.66     2191.87     42.68 o 
   1  -4   4     2910.07     2721.54     61.22 o 
   2  -4   4     6557.06     6462.29     96.51 o 
   3  -4   4     2375.27     2564.85     54.42 o 
   4  -4   4    16417.14    16863.29    247.87 o 
   5  -4   4     8941.00     8717.29    142.00 o 
   6  -4   4       11.74        6.77      6.07 o 
   7  -4   4     4411.75     4340.73    103.87 o 
   8  -4   4     2152.59     2145.21     67.36 o 
   9  -4   4      855.40      885.28     51.21 o 
  10  -4   4     3337.99     3347.48     87.82 o 
  11  -4   4      721.50      728.67     45.72 o 
  12  -4   4      450.63      373.83     49.45 o 
  13  -4   4      938.59      997.30     53.03 o 
  14  -4   4       38.02       38.02     38.51 o 
 -12  -3   4       19.48       13.66     41.75 o 
 -11  -3   4      218.72      165.98     47.74 o 
 -10  -3   4      674.39      538.42     69.90 o 
  -9  -3   4        9.75        3.93     21.08 o 
  -8  -3   4      700.75      755.35     70.96 o 
  -7  -3   4     2042.21     2207.78     70.47 o 
  -6  -3   4      244.31      276.50     26.71 o 
  -5  -3   4     2846.45     2820.48     63.66 o 
  -4  -3   4    11567.44    12304.20    204.07 o 
  -3  -3   4      140.30      152.79     10.04 o 
  -2  -3   4    13420.36    13346.51    247.43 o 
  -1  -3   4    10262.58     9979.82    190.30 o 
   0  -3   4     1065.15     1011.78     30.95 o 
   1  -3   4     9631.88     9546.88    185.52 o 
   2  -3   4     4271.49     4282.46     85.36 o 
   3  -3   4     7303.36     7311.22    118.41 o 
   4  -3   4     4451.09     4242.68     78.66 o 
   5  -3   4     6023.23     6218.78     87.27 o 
   6  -3   4      669.41      684.74     45.93 o 
   7  -3   4     4214.60     4029.33     89.30 o 
   8  -3   4      348.86      313.81     27.29 o 
   9  -3   4     2704.81     2773.15    112.37 o 
  10  -3   4      875.47      924.72     48.35 o 
  11  -3   4        1.03        7.57     18.50 o 
  12  -3   4      506.17      569.21     54.78 o 
  13  -3   4      298.67      269.51     47.16 o 
 -13  -2   4      257.73      238.35     79.75 o 
 -12  -2   4       24.08      -13.98     30.28 o 
 -11  -2   4      438.36      360.46     60.27 o 
 -10  -2   4      339.24      307.32     53.82 o 
  -9  -2   4      366.30      371.51     41.87 o 
  -8  -2   4     4581.19     4625.37    113.31 o 
  -7  -2   4     1155.98     1095.57     49.06 o 
  -6  -2   4     3491.71     3618.54     72.53 o 
  -5  -2   4     7861.22     8226.39    150.86 o 
  -4  -2   4        7.76        8.83      7.78 o 
  -3  -2   4     4169.50     4189.71     71.92 o 
  -2  -2   4     6443.01     6259.67    151.44 o 
  -1  -2   4     2090.34     2173.18    156.54 o 
   0  -2   4     2343.10     2183.95     48.27 o 
   1  -2   4      177.86      244.11     19.17 o 
   2  -2   4      433.71      438.27     20.92 o 
   3  -2   4     6009.69     6225.76     95.16 o 
   4  -2   4     1218.85     1145.67     25.88 o 
   5  -2   4      832.54      750.85     33.82 o 
   6  -2   4     4730.35     4712.07     96.37 o 
   7  -2   4     1907.08     1902.35     56.19 o 
   8  -2   4      897.79      890.71     43.29 o 
   9  -2   4     5327.84     5303.71    165.84 o 
  10  -2   4      815.89      824.60     47.74 o 
  11  -2   4      529.10      593.71     50.78 o 
  12  -2   4      567.71      614.02     59.29 o 
  13  -2   4       22.82      -13.94     32.57 o 
 -13  -1   4        1.32      -12.30     35.61 o 
 -12  -1   4      673.78      685.43     78.12 o 
 -11  -1   4      992.35     1207.59     93.26 o 
 -10  -1   4       11.83       -7.84     46.60 o 
  -9  -1   4     3448.88     3429.33    172.14 o 
  -8  -1   4     1936.51     2009.22     46.86 o 
  -7  -1   4     1992.73     2189.72     47.72 o 
  -6  -1   4     3320.71     3587.23     75.11 o 
  -5  -1   4     8629.85     8952.19    141.66 o 
  -4  -1   4     1276.53     1265.68     36.48 o 
  -3  -1   4    32375.46    31527.20    551.09 o 
  -2  -1   4     1060.93     1064.45     31.52 o 
  -1  -1   4     4652.38     4645.56     95.98 o 
   0  -1   4     2106.01     2143.90     58.84 o 
   1  -1   4      989.30     1061.24     26.39 o 
   2  -1   4    13691.11    13528.45    166.07 o 
   3  -1   4     6992.24     7044.68    105.10 o 
   4  -1   4      186.97      149.30     16.04 o 
   5  -1   4     2074.91     1872.75     65.52 o 
   6  -1   4     3469.40     3460.49     68.88 o 
   7  -1   4       67.13       36.99     15.71 o 
   8  -1   4     1515.86     1501.71     54.14 o 
   9  -1   4      665.17      701.46     39.68 o 
  10  -1   4       25.60       10.77     16.12 o 
  11  -1   4      569.57      466.86     51.87 o 
  12  -1   4      215.14      158.79     37.63 o 
  13  -1   4      150.03      159.32     44.37 o 
 -14   0   4      112.89      148.99     80.08 o 
 -13   0   4      146.87      167.48     86.64 o 
 -12   0   4     1191.48     1107.31     89.68 o 
 -11   0   4      661.65      821.03    109.20 o 
 -10   0   4     1162.12     1076.92     75.24 o 
  -9   0   4     3322.86     3326.67     71.96 o 
  -8   0   4      258.26      280.92     22.78 o 
  -7   0   4     5818.25     6028.23     89.91 o 
  -6   0   4    14852.88    15378.41    210.54 o 
  -5   0   4     1693.08     1945.97     49.87 o 
  -4   0   4     4850.99     4845.03     81.60 o 
  -3   0   4     7065.00     7018.07    108.90 o 
  -2   0   4     4922.69     5236.91    119.78 o 
  -1   0   4    12174.41    11914.60    216.54 o 
   0   0   4     3353.01     3326.06     58.73 o 
   1   0   4     4009.06     4006.82     65.10 o 
   2   0   4     9940.18    10089.20    167.71 o 
   3   0   4      535.10      621.73     20.60 o 
   4   0   4      513.57      496.48     29.22 o 
   5   0   4     4826.94     4733.41     91.67 o 
   6   0   4      593.31      608.02     26.09 o 
   7   0   4     1933.67     1976.38     59.30 o 
   8   0   4     2455.77     2495.69     90.07 o 
   9   0   4      102.25       68.42     17.26 o 
  10   0   4      576.62      645.93     56.82 o 
  11   0   4      504.99      448.98     52.40 o 
  12   0   4       20.16       -6.70     33.30 o 
 -13   1   4     1398.62     1576.91    106.38 o 
 -12   1   4     1121.44     1198.01     87.63 o 
 -11   1   4       50.42       50.97     24.72 o 
 -10   1   4     2568.52     2583.03     91.02 o 
  -9   1   4     1429.39     1460.63     42.14 o 
  -8   1   4     1674.29     1684.87     45.78 o 
  -7   1   4     7571.00     7472.35    105.89 o 
  -6   1   4     5227.65     5457.79     79.77 o 
  -5   1   4      132.88      127.87     10.65 o 
  -4   1   4     9152.86     9757.40    120.29 o 
  -3   1   4     1927.49     2017.75     48.58 o 
  -2   1   4     7837.70     7982.32    107.78 o 
  -1   1   4    13166.06    13431.18    159.09 o 
   0   1   4        2.63       -5.67      5.67 o 
   1   1   4     1655.03     1658.86     39.41 o 
   2   1   4     6558.73     6629.08    100.17 o 
   3   1   4      494.02      521.80     22.36 o 
   4   1   4     2944.50     2779.53     62.96 o 
   5   1   4     3209.32     3145.25     65.67 o 
   6   1   4      404.70      389.99     28.79 o 
   7   1   4     2780.59     2855.60     67.40 o 
   8   1   4      507.84      448.74     54.32 o 
   9   1   4      105.46      164.11     33.76 o 
  10   1   4      560.93      595.66     57.40 o 
  11   1   4       37.20       60.25     35.69 o 
  12   1   4       99.55       88.70     44.45 o 
 -14   2   4      475.33      255.98     81.39 o 
 -13   2   4      964.55     1012.06     86.55 o 
 -12   2   4       96.56       88.47     30.55 o 
 -11   2   4      454.83      427.22     44.20 o 
 -10   2   4     1980.40     2071.10     79.36 o 
  -9   2   4        4.36       10.62     11.22 o 
  -8   2   4     3344.92     3468.26     78.18 o 
  -7   2   4     3902.94     3964.10     64.63 o 
  -6   2   4     4035.91     4571.15     77.24 o 
  -5   2   4     2900.76     2774.17     43.14 o 
  -4   2   4     7880.61     8044.22    141.49 o 
  -3   2   4     2617.72     2551.92     47.15 o 
  -2   2   4    12321.09    11801.66    148.03 o 
  -1   2   4     5303.61     5326.04     78.97 o 
   0   2   4       45.02       51.42      8.86 o 
   1   2   4     5546.88     5638.65     94.27 o 
   2   2   4      556.79      588.89     29.75 o 
   3   2   4     7479.56     7294.20    126.90 o 
   4   2   4     5524.93     5121.73     91.68 o 
   5   2   4      122.06      144.27     17.28 o 
   6   2   4     2085.45     2086.89     80.48 o 
   7   2   4     1112.22     1078.55     48.82 o 
   8   2   4       40.83       35.84     23.60 o 
   9   2   4      557.16      638.07     78.37 o 
  10   2   4      345.93      288.71     44.68 o 
  11   2   4       26.61       16.11     48.24 o 
 -15   3   4       23.71       26.25     66.29 o 
 -14   3   4      964.83     1014.07     98.38 o 
 -13   3   4      813.66      731.90     62.80 o 
 -12   3   4       85.87       44.45     26.30 o 
 -11   3   4     2021.62     2042.45     82.53 o 
 -10   3   4      220.98      240.10     34.69 o 
  -9   3   4     1230.95     1328.30     68.02 o 
  -8   3   4     3950.23     3835.76     76.70 o 
  -7   3   4      455.02      453.08     24.86 o 
  -6   3   4     4689.08     4594.86     76.66 o 
  -5   3   4     8964.09     8998.54    139.85 o 
  -4   3   4        1.16        5.49      5.29 o 
  -3   3   4     4007.11     3886.73     63.01 o 
  -2   3   4    10054.22    10365.37    132.48 o 
  -1   3   4      174.21      222.70     13.19 o 
   0   3   4     5294.91     5263.27     89.56 o 
   1   3   4     7081.20     7270.06    131.95 o 
   2   3   4     1134.30     1103.02     36.79 o 
   3   3   4     5404.52     5606.77    169.43 o 
   4   3   4     3344.95     3459.15    102.30 o 
   5   3   4     1404.55     1398.38     66.17 o 
   6   3   4     1717.48     1665.18    103.25 o 
   7   3   4       41.10       59.20     21.63 o 
   8   3   4      531.31      583.82     62.26 o 
   9   3   4      434.40      465.22     68.40 o 
  10   3   4        9.88       19.62     42.42 o 
  11   3   4       36.26       53.68     48.83 o 
 -15   4   4      410.30      242.25     63.81 o 
 -14   4   4     1075.73     1075.51    132.91 o 
 -13   4   4        9.37      -13.06     30.40 o 
 -12   4   4     1166.99     1239.47     72.25 o 
 -11   4   4     1886.13     1764.77    103.08 o 
 -10   4   4      425.08      387.34     42.68 o 
  -9   4   4     6087.14     6058.73    153.70 o 
  -8   4   4     1966.70     2014.65     57.23 o 
  -7   4   4      991.08     1045.21     38.81 o 
  -6   4   4     5364.75     5181.15     88.31 o 
  -5   4   4     1224.70     1152.60     31.08 o 
  -4   4   4     2324.61     2411.93     49.96 o 
  -3   4   4     5919.36     5866.63     83.33 o 
  -2   4   4     1940.47     1988.25     51.47 o 
  -1   4   4     1735.14     1606.57     35.34 o 
   0   4   4     7621.54     7687.51    124.51 o 
   1   4   4       78.28      101.07     14.62 o 
   2   4   4     4985.52     5283.76     92.92 o 
   3   4   4      628.38      609.77     44.33 o 
   4   4   4      149.47      129.82     26.45 o 
   5   4   4     1825.24     1852.11     76.54 o 
   6   4   4      240.42      275.59     53.82 o 
   7   4   4       95.72       79.10     26.42 o 
   8   4   4      107.17       55.87     32.31 o 
   9   4   4      200.28      233.79     91.23 o 
  10   4   4        7.61       -1.96     45.21 o 
 -15   5   4      878.23      710.81     92.19 o 
 -14   5   4      409.93      399.38     38.75 o 
 -13   5   4      484.91      578.49     74.00 o 
 -12   5   4     2217.67     2227.61     91.96 o 
 -11   5   4      927.33      784.57     57.85 o 
 -10   5   4     1415.91     1368.71     68.79 o 
  -9   5   4     2865.69     2698.97    121.45 o 
  -8   5   4       72.48       90.19     19.69 o 
  -7   5   4     5947.62     5562.44     96.52 o 
  -6   5   4     7521.64     7584.67    131.51 o 
  -5   5   4       13.36       31.72      9.92 o 
  -4   5   4     8324.43     8222.10    130.09 o 
  -3   5   4     9193.45     9417.64    135.18 o 
  -2   5   4     2206.01     2205.32     47.60 o 
  -1   5   4     6133.64     6253.09    107.08 o 
   0   5   4     1517.11     1536.80     47.90 o 
   1   5   4      252.87      247.19     22.68 o 
   2   5   4     1475.89     1632.01     86.48 o 
   3   5   4       83.22       63.51     31.37 o 
   4   5   4      757.52      724.16     72.82 o 
   5   5   4      379.73      481.26     49.78 o 
   6   5   4        0.82       10.70     24.62 o 
   7   5   4      395.22      490.57     54.93 o 
   8   5   4      172.51      209.06     45.11 o 
   9   5   4        3.81       24.55     62.35 o 
 -15   6   4     1155.09     1260.25    103.35 o 
 -14   6   4        1.52      -12.81     30.59 o 
 -13   6   4     1652.96     1830.93    120.90 o 
 -12   6   4     1301.77     1326.15     76.20 o 
 -11   6   4      730.03      745.99     57.13 o 
 -10   6   4     4139.98     4050.24    167.59 o 
  -9   6   4      307.34      260.95     32.41 o 
  -8   6   4     2667.46     2766.33     60.02 o 
  -7   6   4     7334.38     7504.30    157.38 o 
  -6   6   4     1744.57     1822.20     83.94 o 
  -5   6   4     9459.86     9430.71    149.69 o 
  -4   6   4     2829.71     2712.18     65.53 o 
  -3   6   4     1170.62     1345.40     43.08 o 
  -2   6   4     3099.23     3114.48     59.65 o 
  -1   6   4     2864.95     2865.29     75.44 o 
   0   6   4        1.02       -0.60     10.50 o 
   1   6   4     2158.31     2171.58     62.52 o 
   2   6   4      253.27      237.56     23.63 o 
   3   6   4      246.27      256.54     49.33 o 
   4   6   4     2408.45     2530.22     94.40 o 
   5   6   4       76.80       35.48     44.63 o 
   6   6   4      144.47      138.58     78.76 o 
   7   6   4      305.56      475.87     98.13 o 
   8   6   4       57.10      110.90     41.47 o 
   9   6   4       39.67      135.96     56.53 o 
 -16   7   4      799.88      916.14     68.07 o 
 -15   7   4      123.79      113.74     30.51 o 
 -14   7   4      684.58      649.60     80.70 o 
 -13   7   4     1139.86     1079.99     99.08 o 
 -12   7   4       35.15       45.58     26.13 o 
 -11   7   4     2404.10     2451.13     94.80 o 
 -10   7   4     1868.08     1947.50     80.89 o 
  -9   7   4       47.57       65.62     14.20 o 
  -8   7   4     7235.37     7247.50    126.50 o 
  -7   7   4     3893.50     3763.17     77.77 o 
  -6   7   4      792.02      770.58     77.97 o 
  -5   7   4     5927.44     5789.83    104.81 o 
  -4   7   4     1803.27     1724.91     56.71 o 
  -3   7   4      855.58      822.92     44.84 o 
  -2   7   4     5057.34     5196.07     98.75 o 
  -1   7   4     1997.80     2082.67     62.23 o 
   0   7   4      315.68      347.77     28.68 o 
   1   7   4      420.86      479.21     34.24 o 
   2   7   4       19.74       25.38     15.31 o 
   3   7   4       94.42       70.93     26.10 o 
   4   7   4     1573.42     1542.46    102.58 o 
   5   7   4       10.53        1.46     29.93 o 
   6   7   4      351.76      273.85     57.31 o 
   7   7   4       85.65      106.80     50.28 o 
   8   7   4        3.83      -10.35     37.34 o 
 -15   8   4      237.11      197.93     67.61 o 
 -14   8   4     1390.31     1550.77    130.62 o 
 -13   8   4      153.25       90.49     41.62 o 
 -12   8   4      263.07      238.26     50.82 o 
 -11   8   4     3242.19     3025.12    109.10 o 
 -10   8   4      735.50      659.84     32.14 o 
  -9   8   4     1902.18     1839.49     58.73 o 
  -8   8   4     4936.06     5052.43    115.02 o 
  -7   8   4       17.47        5.34     12.83 o 
  -6   8   4     2364.02     2416.52     60.28 o 
  -5   8   4     1716.31     1676.27     49.08 o 
  -4   8   4        2.85        0.44     10.69 o 
  -3   8   4     2709.72     2861.17     74.36 o 
  -2   8   4      394.30      374.49     27.29 o 
  -1   8   4       33.49       20.32     15.21 o 
   0   8   4      871.10     1018.88     48.89 o 
   1   8   4      970.27      991.28     78.77 o 
   2   8   4      896.24      881.77     50.82 o 
   3   8   4     1279.91     1555.02    106.11 o 
   4   8   4       90.87       43.42     33.59 o 
   5   8   4      152.26      131.51     46.81 o 
   6   8   4      214.16      219.79     57.78 o 
   7   8   4        0.14      -38.98     38.98 o 
 -15   9   4     1062.98     1005.54    108.51 o 
 -14   9   4     1012.25     1268.54    183.13 o 
 -13   9   4       30.19      -14.12     32.33 o 
 -12   9   4     3250.67     3442.15    158.96 o 
 -11   9   4     1097.86     1031.86     70.15 o 
 -10   9   4     2047.29     1912.95     63.85 o 
  -9   9   4     2141.03     2158.06     69.14 o 
  -8   9   4      342.55      340.26     27.79 o 
  -7   9   4      180.34      193.82     24.66 o 
  -6   9   4     3084.90     3028.94     72.90 o 
  -5   9   4        6.64       10.77     12.93 o 
  -4   9   4      380.16      422.43     29.68 o 
  -3   9   4      758.96      821.84     40.04 o 
  -2   9   4      492.21      481.34     37.07 o 
  -1   9   4      552.42      567.94     45.43 o 
   0   9   4      855.64      945.87     88.30 o 
   1   9   4       15.66       20.62     19.58 o 
   2   9   4      114.55      136.23     27.95 o 
   3   9   4      419.26      434.88     76.47 o 
   4   9   4       44.85       66.99     41.06 o 
   5   9   4      120.45      170.89     57.93 o 
   6   9   4       33.08      -18.25     77.78 o 
 -15  10   4     1584.65     1465.18    131.56 o 
 -14  10   4      114.14      115.19     50.59 o 
 -13  10   4      997.12     1087.63    104.02 o 
 -12  10   4     1717.52     1770.33    122.29 o 
 -11  10   4       89.57       81.99     20.35 o 
 -10  10   4      499.30      490.90     53.81 o 
  -9  10   4     3318.02     3362.76     93.25 o 
  -8  10   4        4.99       -2.72     14.74 o 
  -7  10   4     1423.70     1510.02     69.35 o 
  -6  10   4      557.89      509.28     33.92 o 
  -5  10   4      310.40      314.44     28.43 o 
  -4  10   4     2114.79     2099.88     62.90 o 
  -3  10   4      718.94      744.20     46.69 o 
  -2  10   4      247.29      280.46     31.26 o 
  -1  10   4     1209.10     1326.68     83.50 o 
   0  10   4       17.90       13.04     21.22 o 
   1  10   4      447.52      401.62     47.82 o 
   2  10   4      134.35       99.39     25.58 o 
   3  10   4       11.66      -24.47     35.19 o 
   4  10   4      191.27      184.30     54.41 o 
   5  10   4       56.90      121.65     52.30 o 
 -15  11   4      525.84      488.25     82.82 o 
 -14  11   4      191.85      114.39     51.95 o 
 -13  11   4     1206.41     1471.77    122.28 o 
 -12  11   4     1135.57     1169.83     58.06 o 
 -11  11   4      732.28      644.68     49.08 o 
 -10  11   4     1723.53     1678.14     68.22 o 
  -9  11   4      139.70       71.73     24.51 o 
  -8  11   4      855.71      847.33     49.37 o 
  -7  11   4     1482.27     1459.73     81.19 o 
  -6  11   4      144.05      103.97     27.72 o 
  -5  11   4     1320.29     1360.11     75.99 o 
  -4  11   4     1610.12     1588.11     73.02 o 
  -3  11   4       71.67       67.37     23.29 o 
  -2  11   4      510.09      518.57     75.97 o 
  -1  11   4      124.99      129.64     32.73 o 
   0  11   4       57.13       45.18     24.93 o 
   1  11   4      207.15      216.16     35.81 o 
   2  11   4       51.17       49.28     23.83 o 
   3  11   4       11.18       29.18     39.72 o 
   4  11   4       92.16      128.65     84.67 o 
 -14  12   4      543.09      532.25     84.00 o 
 -13  12   4      900.29     1010.10    106.85 o 
 -12  12   4        8.35      -20.70     20.70 o 
 -11  12   4      850.66      935.06    104.69 o 
 -10  12   4      720.43      709.89    109.60 o 
  -9  12   4       34.54        0.30     28.70 o 
  -8  12   4      912.31      977.92     79.96 o 
  -7  12   4      716.00      726.42     49.83 o 
  -6  12   4      509.33      505.53     38.53 o 
  -5  12   4      687.15      784.51     75.69 o 
  -4  12   4       16.16       24.39     24.47 o 
  -3  12   4      172.38      266.96     46.76 o 
  -2  12   4      311.14      305.31     43.50 o 
  -1  12   4       14.06       28.04     27.60 o 
   0  12   4      170.55      188.75     38.60 o 
   1  12   4      120.11      114.18     53.37 o 
   2  12   4        5.37      -38.70     42.39 o 
 -14  13   4      639.89      553.42     85.98 o 
 -13  13   4      294.59      319.17     36.98 o 
 -12  13   4      280.92      275.46     44.40 o 
 -11  13   4      913.16     1000.85    196.25 o 
 -10  13   4      259.37      275.03     49.81 o 
  -9  13   4      923.00     1006.24     70.42 o 
  -8  13   4      757.52      760.83     63.76 o 
  -7  13   4       40.81       23.97     23.24 o 
  -6  13   4      734.80      811.50     49.66 o 
  -5  13   4      201.83      123.14     34.37 o 
  -4  13   4       95.29       96.86     31.77 o 
  -3  13   4      447.44      440.43     88.49 o 
  -2  13   4      114.19      137.98     49.01 o 
  -1  13   4       83.74       23.76     44.83 o 
   0  13   4      136.56       88.07     34.16 o 
   1  13   4        0.35      -24.14     31.40 o 
 -12  14   4      992.23     1061.29     83.19 o 
 -11  14   4       39.72        7.24     32.00 o 
 -10  14   4      195.63      235.67     43.05 o 
  -9  14   4      275.65      290.80     44.85 o 
  -8  14   4        1.51        5.84     28.63 o 
  -7  14   4      121.86      156.92     51.22 o 
  -6  14   4      221.29      238.75     36.88 o 
  -5  14   4       16.88       -2.05     28.49 o 
  -4  14   4      122.32      123.07     44.17 o 
  -3  14   4      211.43      229.25     45.03 o 
  -2  14   4        2.26      -15.23     30.28 o 
  -1  14   4       57.07       51.34     36.63 o 
 -11  15   4       12.29        5.39     33.97 o 
 -10  15   4      413.67      268.11     54.86 o 
  -9  15   4      224.66      230.27    106.93 o 
  -8  15   4       10.94      -26.18     37.99 o 
  -7  15   4      277.70      271.00     47.22 o 
  -6  15   4      119.76       80.98     38.31 o 
  -5  15   4       62.81       32.82     36.08 o 
  -4  15   4      116.34      125.29     42.96 o 
   2 -15   5      198.34      170.00     70.89 o 
   3 -15   5       86.88      100.28     42.89 o 
   4 -15   5        5.66        0.17     41.02 o 
   5 -15   5      623.09      659.85     80.73 o 
   6 -15   5      244.23      245.58     55.23 o 
   7 -15   5       52.77       37.95     40.72 o 
   8 -15   5      426.63      307.63     58.70 o 
   9 -15   5      147.14       67.61     52.51 o 
   0 -14   5       37.60        9.13     31.16 o 
   1 -14   5       95.59       93.90     37.38 o 
   2 -14   5      279.33      391.36     94.52 o 
   3 -14   5       16.81       10.52     34.30 o 
   4 -14   5      418.71      412.78     64.03 o 
   5 -14   5      574.04      625.35     68.65 o 
   6 -14   5       44.73       65.33     65.64 o 
   7 -14   5      429.03      484.21     68.26 o 
   8 -14   5      567.95      665.97     76.43 o 
   9 -14   5       55.94       35.51     36.79 o 
  10 -14   5     1420.03     1582.85    111.91 o 
  11 -14   5      304.59      247.32     64.85 o 
  -2 -13   5      129.31       67.17     32.86 o 
  -1 -13   5       85.20      113.89     36.67 o 
   0 -13   5       28.59       10.86     28.75 o 
   1 -13   5      400.71      408.33     51.39 o 
   2 -13   5      301.37      241.48     47.79 o 
   3 -13   5        2.09       -6.70     30.27 o 
   4 -13   5     1781.45     1806.11    113.24 o 
   5 -13   5      437.89      500.33     52.69 o 
   6 -13   5      159.83      119.15     66.95 o 
   7 -13   5     1445.83     1389.83    140.13 o 
   8 -13   5      189.21      146.22     42.39 o 
   9 -13   5      713.49      535.91     63.84 o 
  10 -13   5     1037.63     1140.59     59.66 o 
  11 -13   5       55.68       21.05     21.82 o 
  12 -13   5      638.69      685.72     74.58 o 
  -4 -12   5       28.17       27.57     37.55 o 
  -3 -12   5       84.19       59.26     36.56 o 
  -2 -12   5      300.32      232.97     35.20 o 
  -1 -12   5       12.76      -12.60     23.00 o 
   0 -12   5      228.77      230.89     52.02 o 
   1 -12   5      428.35      438.30     50.48 o 
   2 -12   5       25.72        7.11     25.24 o 
   3 -12   5      228.81      205.14     53.17 o 
   4 -12   5     1040.49     1009.58     67.00 o 
   5 -12   5       38.89       33.46     24.26 o 
   6 -12   5     1302.12     1311.47     89.69 o 
   7 -12   5      286.58      332.37     51.01 o 
   8 -12   5      205.23      211.04     33.15 o 
   9 -12   5     1234.23     1321.90     78.35 o 
  10 -12   5      330.21      294.39     42.63 o 
  11 -12   5      593.49      689.59     58.11 o 
  12 -12   5     1111.18     1135.02     76.60 o 
  -5 -11   5       68.09       90.20     38.73 o 
  -4 -11   5        2.65      -23.07     28.72 o 
  -3 -11   5      345.43      327.71     40.03 o 
  -2 -11   5      331.57      380.33     39.91 o 
  -1 -11   5       84.34       58.73     23.25 o 
   0 -11   5      688.62      676.46     49.81 o 
   1 -11   5      321.23      304.17     41.05 o 
   2 -11   5      904.37      873.98     67.06 o 
   3 -11   5     3448.08     3519.60    152.65 o 
   4 -11   5        6.18       29.17     21.51 o 
   5 -11   5     1099.40     1238.96     82.80 o 
   6 -11   5      855.84      945.02     74.59 o 
   7 -11   5       20.12       34.70     20.08 o 
   8 -11   5     1907.19     2007.56     86.33 o 
   9 -11   5     1823.51     1848.58     66.79 o 
  10 -11   5       98.65       96.39     23.75 o 
  11 -11   5     1161.14     1186.65     64.12 o 
  12 -11   5      472.28      440.79     55.80 o 
  13 -11   5       30.18       25.77     29.51 o 
  -7 -10   5       52.20       29.64     39.89 o 
  -6 -10   5      262.51      233.71     48.90 o 
  -5 -10   5       82.21       43.85     33.36 o 
  -4 -10   5      188.95      198.12     40.34 o 
  -3 -10   5      777.15      786.91     67.07 o 
  -2 -10   5       16.16       -6.49     17.64 o 
  -1 -10   5      957.27      988.13     54.67 o 
   0 -10   5      591.32      468.11     39.18 o 
   1 -10   5      887.35      851.19     49.93 o 
   2 -10   5      943.84      995.20     61.42 o 
   3 -10   5      814.70      834.39     48.33 o 
   4 -10   5     1063.44      982.05     58.37 o 
   5 -10   5     2943.48     2695.10    125.60 o 
   6 -10   5      784.25      787.27     48.14 o 
   7 -10   5     2084.89     2049.17     71.40 o 
   8 -10   5     4158.13     4189.75    136.87 o 
   9 -10   5      128.22      128.53     28.63 o 
  10 -10   5     1012.94      921.86     44.65 o 
  11 -10   5     1177.27     1201.17     72.30 o 
  12 -10   5       10.91        1.18     25.03 o 
  13 -10   5      547.91      594.52     56.98 o 
  -8  -9   5        2.96      -11.98     63.01 o 
  -7  -9   5      276.29      342.08     62.63 o 
  -6  -9   5      159.85      158.30     52.88 o 
  -5  -9   5       55.19       61.55     29.27 o 
  -4  -9   5      756.94      666.26     60.56 o 
  -3  -9   5      201.92      233.74     40.38 o 
  -2  -9   5      804.66      772.33     91.29 o 
  -1  -9   5     1313.18     1360.12     57.98 o 
   0  -9   5       60.41       91.85     20.35 o 
   1  -9   5     3004.59     3241.77    100.42 o 
   2  -9   5     3351.65     3439.52     89.65 o 
   3  -9   5       85.84       67.77     19.33 o 
   4  -9   5     6743.89     7051.10    132.24 o 
   5  -9   5     2746.55     2662.18    101.28 o 
   6  -9   5       19.12       38.17     18.50 o 
   7  -9   5     2106.70     2090.23     76.90 o 
   8  -9   5     2402.89     2289.90     66.44 o 
   9  -9   5       18.62        7.93     15.75 o 
  10  -9   5     1781.99     1830.84     85.43 o 
  11  -9   5      605.34      508.98     47.89 o 
  12  -9   5      383.59      325.90     49.55 o 
  13  -9   5     1003.85      860.80     64.84 o 
  -9  -8   5        0.17      -20.58     44.18 o 
  -8  -8   5      206.67      120.26     49.19 o 
  -7  -8   5      296.85      266.33     47.10 o 
  -6  -8   5        3.62        9.56     25.13 o 
  -5  -8   5      361.25      353.45     45.48 o 
  -4  -8   5     1144.90     1289.72     74.52 o 
  -3  -8   5        5.18        3.70     14.28 o 
  -2  -8   5     2195.82     2263.33     77.34 o 
  -1  -8   5      645.97      657.70     40.14 o 
   0  -8   5      344.04      365.36     31.20 o 
   1  -8   5     2594.96     2705.30     66.10 o 
   2  -8   5      662.65      690.51     37.74 o 
   3  -8   5     2490.56     2509.89     52.15 o 
   4  -8   5     3974.34     4012.89     90.86 o 
   5  -8   5     1353.64     1278.44     67.59 o 
   6  -8   5      860.52      952.25     42.41 o 
   7  -8   5     4414.91     4504.22    119.10 o 
   8  -8   5       61.97       41.23     15.96 o 
   9  -8   5     2429.48     2481.25     64.39 o 
  10  -8   5     1628.48     1564.07     73.63 o 
  11  -8   5       11.52       17.39     22.28 o 
  12  -8   5      854.45      870.26     62.37 o 
  13  -8   5      587.65      663.87     56.48 o 
  14  -8   5      282.78      213.01     51.11 o 
 -10  -7   5       75.26       -4.44     44.94 o 
  -9  -7   5       28.52      -35.04     35.04 o 
  -8  -7   5      350.32      315.99     49.33 o 
  -7  -7   5      142.70      112.81     37.73 o 
  -6  -7   5      465.14      482.87     86.28 o 
  -5  -7   5      833.31      886.78     61.84 o 
  -4  -7   5       18.87        1.59     18.39 o 
  -3  -7   5     1116.39     1115.03     52.06 o 
  -2  -7   5     1238.85     1249.19     49.41 o 
  -1  -7   5       25.32       18.25     13.53 o 
   0  -7   5     3991.54     3902.94     91.67 o 
   1  -7   5     1759.95     1706.71     43.90 o 
   2  -7   5      132.30      110.49     12.06 o 
   3  -7   5     6088.83     5954.37     91.31 o 
   4  -7   5     2226.81     2183.22     51.71 o 
   5  -7   5       40.78       22.68     11.93 o 
   6  -7   5     3498.91     3602.56     80.65 o 
   7  -7   5     1664.43     1703.26     52.44 o 
   8  -7   5      831.79      841.12     41.58 o 
   9  -7   5     3748.05     3671.24    104.93 o 
  10  -7   5      496.83      569.69     47.19 o 
  11  -7   5      601.43      639.67     50.71 o 
  12  -7   5      968.14      951.55     66.60 o 
  13  -7   5       33.86        5.53     26.37 o 
  14  -7   5      981.23     1061.83    108.76 o 
 -10  -6   5       25.16      -13.41     37.95 o 
  -9  -6   5      443.85      435.32     69.24 o 
  -8  -6   5      385.85      396.77     56.24 o 
  -7  -6   5      229.62      223.54     37.02 o 
  -6  -6   5     1296.64     1335.99     73.40 o 
  -5  -6   5      960.17      957.54     59.77 o 
  -4  -6   5      460.47      503.81     39.21 o 
  -3  -6   5     5080.83     4948.87     97.83 o 
  -2  -6   5      730.33      733.52     65.57 o 
  -1  -6   5      998.45     1052.10     42.78 o 
   0  -6   5     4725.27     4719.91     81.61 o 
   1  -6   5       64.91       65.17     10.92 o 
   2  -6   5     6156.72     6147.94     84.04 o 
   3  -6   5     8160.82     8410.33    127.67 o 
   4  -6   5      637.70      729.49     30.13 o 
   5  -6   5     2694.03     2709.87     64.33 o 
   6  -6   5     4961.17     5190.75    103.27 o 
   7  -6   5        7.73       30.97     11.72 o 
   8  -6   5     3025.80     3082.23     90.20 o 
   9  -6   5     2063.06     1926.20     73.34 o 
  10  -6   5       99.43       97.79     24.56 o 
  11  -6   5     1526.59     1492.20     72.47 o 
  12  -6   5      335.26      277.94     38.69 o 
  13  -6   5      264.83      226.68     51.44 o 
  14  -6   5      385.53      562.34     74.83 o 
 -11  -5   5       30.39        3.43     42.01 o 
 -10  -5   5      151.40      126.34     66.29 o 
  -9  -5   5      395.98      304.93     58.64 o 
  -8  -5   5        6.00        7.84     21.71 o 
  -7  -5   5      960.27      874.75     60.83 o 
  -6  -5   5     1947.90     2053.66     70.84 o 
  -5  -5   5      145.48      134.86     21.34 o 
  -4  -5   5     1902.91     1869.72     45.03 o 
  -3  -5   5     2963.52     2921.00     65.20 o 
  -2  -5   5      100.45       92.09     25.39 o 
  -1  -5   5     7842.60     7826.96    117.39 o 
   0  -5   5     5158.71     5156.52     84.23 o 
   1  -5   5       41.31       26.00      7.43 o 
   2  -5   5     9002.00     8716.78    128.02 o 
   3  -5   5     6623.51     7044.63    109.27 o 
   4  -5   5     1697.76     1562.98     40.12 o 
   5  -5   5     5867.84     5688.90    105.33 o 
   6  -5   5      684.62      640.88     39.35 o 
   7  -5   5     1716.24     1715.62     44.87 o 
   8  -5   5     3269.29     3214.84    150.25 o 
   9  -5   5       26.33       26.22     17.55 o 
  10  -5   5      643.07      586.28     46.23 o 
  11  -5   5      405.67      467.68     53.82 o 
  12  -5   5       18.59       12.03     22.97 o 
  13  -5   5      841.74      988.86     64.30 o 
 -12  -4   5      109.28       21.72     42.24 o 
 -11  -4   5        0.41       30.59     40.19 o 
 -10  -4   5      383.88      423.13    123.72 o 
  -9  -4   5      576.77      548.00     83.69 o 
  -8  -4   5       99.93       80.75     25.83 o 
  -7  -4   5     2173.61     2301.20     81.19 o 
  -6  -4   5     1044.83     1065.09     50.79 o 
  -5  -4   5      429.51      473.18     38.75 o 
  -4  -4   5     3553.88     3703.81     84.92 o 
  -3  -4   5      466.94      507.08     27.01 o 
  -2  -4   5     3059.49     3038.57     69.61 o 
  -1  -4   5    12583.58    12287.55    185.20 o 
   0  -4   5     1852.58     1864.89     39.68 o 
   1  -4   5     6509.92     6237.48    121.47 o 
   2  -4   5     6842.55     6446.11    108.44 o 
   3  -4   5     5002.23     5374.68     87.38 o 
   4  -4   5     5946.47     5713.00    102.82 o 
   5  -4   5     4511.14     4659.70     89.63 o 
   6  -4   5      530.65      516.19     20.31 o 
   7  -4   5     4280.21     3995.28    101.54 o 
   8  -4   5      427.42      382.71     31.89 o 
   9  -4   5     1074.37     1078.12     51.82 o 
  10  -4   5     1062.62     1061.08     68.42 o 
  11  -4   5       39.94       62.75     33.12 o 
  12  -4   5      283.53      259.63     32.87 o 
  13  -4   5      846.42      688.90     48.37 o 
 -12  -3   5        0.89       24.05     38.05 o 
 -11  -3   5      144.47      140.61     46.04 o 
 -10  -3   5      605.12      654.87     73.43 o 
  -9  -3   5       48.59       27.19     32.49 o 
  -8  -3   5     1331.71     1374.04     78.52 o 
  -7  -3   5     1173.27     1181.38     53.04 o 
  -6  -3   5      207.64      160.06     22.12 o 
  -5  -3   5     5745.11     5687.14    137.73 o 
  -4  -3   5     5013.54     4906.60     84.55 o 
  -3  -3   5     1740.32     1718.97     46.13 o 
  -2  -3   5    14008.55    13620.22    289.75 o 
  -1  -3   5     8323.61     8885.99    160.77 o 
   0  -3   5      108.81       87.25     14.31 o 
   1  -3   5     7243.77     7024.52    103.98 o 
   2  -3   5     1895.90     1826.45     40.15 o 
   3  -3   5     8689.94     8504.54    137.75 o 
   4  -3   5     4636.49     4195.84     81.08 o 
   5  -3   5      369.12      397.04     19.10 o 
   6  -3   5     5670.53     5484.30    110.66 o 
   7  -3   5      766.21      854.00     43.11 o 
   8  -3   5      346.70      355.82     34.27 o 
   9  -3   5     1354.82     1372.71     57.61 o 
  10  -3   5     1789.85     1923.12     75.54 o 
  11  -3   5      156.98      112.33     25.04 o 
  12  -3   5      923.04     1019.46     68.54 o 
  13  -3   5       80.81       76.20     25.46 o 
 -13  -2   5      157.64      183.09     52.42 o 
 -12  -2   5      155.66      180.05     51.71 o 
 -11  -2   5      453.34      525.37     68.91 o 
 -10  -2   5      270.51      235.58     48.73 o 
  -9  -2   5      795.10      783.62     60.60 o 
  -8  -2   5     1877.87     1793.37     71.78 o 
  -7  -2   5      331.42      261.56     59.17 o 
  -6  -2   5     1655.83     1793.57     63.76 o 
  -5  -2   5     3495.09     3724.80     83.39 o 
  -4  -2   5      895.26      941.66     24.05 o 
  -3  -2   5     2228.39     2241.47     52.31 o 
  -2  -2   5     9228.74     9158.18    175.90 o 
  -1  -2   5      196.06      238.71     18.03 o 
   0  -2   5     2250.58     2122.69     44.97 o 
   1  -2   5     6050.87     5784.35     88.50 o 
   2  -2   5     1184.84     1119.71     43.58 o 
   3  -2   5    19947.26    19168.52    255.24 o 
   4  -2   5      790.23      755.33     23.71 o 
   5  -2   5     2004.12     2024.91     55.96 o 
   6  -2   5     4928.86     4801.48    118.49 o 
   7  -2   5      528.21      491.70     42.79 o 
   8  -2   5     3497.30     3642.88     90.69 o 
   9  -2   5     2589.57     2608.33     81.71 o 
  10  -2   5       84.62       66.26     24.54 o 
  11  -2   5      246.67      188.78     31.73 o 
  12  -2   5      412.75      420.71     36.15 o 
  13  -2   5       16.10        8.95     34.89 o 
 -14  -1   5      270.54      363.73     83.69 o 
 -13  -1   5        0.90       44.05     41.03 o 
 -12  -1   5      559.69      631.70    151.95 o 
 -11  -1   5      749.82      954.34    125.69 o 
 -10  -1   5       53.48       49.23     35.44 o 
  -9  -1   5     3037.21     2922.79    186.41 o 
  -8  -1   5     1690.17     1704.09     67.53 o 
  -7  -1   5     1540.16     1583.37     71.54 o 
  -6  -1   5    13045.43    13136.95    202.82 o 
  -5  -1   5     1597.32     1466.99     37.72 o 
  -4  -1   5    11263.94    11588.04    142.22 o 
  -3  -1   5     6282.62     6300.27    112.70 o 
  -2  -1   5     1533.54     1516.56     42.26 o 
  -1  -1   5      654.77      652.27     28.49 o 
   0  -1   5     8489.96     8253.90    126.97 o 
   1  -1   5       42.25       37.36      8.65 o 
   2  -1   5     6112.50     6054.52     86.25 o 
   3  -1   5      369.16      328.18     23.04 o 
   4  -1   5       17.86       10.67      6.59 o 
   5  -1   5     6760.05     6857.04    127.81 o 
   6  -1   5     1592.48     1579.16     54.12 o 
   7  -1   5      107.29      101.61     19.57 o 
   8  -1   5      980.54      974.64     59.73 o 
   9  -1   5      963.48     1029.28     78.25 o 
  10  -1   5        4.08        7.24     17.83 o 
  11  -1   5      479.62      486.82     54.38 o 
  12  -1   5      169.03      132.27     40.00 o 
 -14   0   5       78.53      100.08     51.67 o 
 -13   0   5      425.20      422.31     66.57 o 
 -12   0   5     1006.25     1007.74     89.76 o 
 -11   0   5      547.31      496.32     98.78 o 
 -10   0   5     1688.43     1555.64    233.01 o 
  -9   0   5     3263.43     3368.43    114.16 o 
  -8   0   5        4.26       -7.67     10.14 o 
  -7   0   5     3605.98     3695.77     67.29 o 
  -6   0   5      498.59      511.01     35.09 o 
  -5   0   5       27.75       25.92      7.70 o 
  -4   0   5     4008.90     3949.09     78.35 o 
  -3   0   5     5470.49     5900.13     93.84 o 
  -2   0   5     2348.32     2429.79     46.48 o 
  -1   0   5     4138.29     4359.63     66.97 o 
   0   0   5      231.32      292.59     17.25 o 
   1   0   5     9786.42     9770.43    150.08 o 
   2   0   5    13556.63    12528.96    174.38 o 
   3   0   5       36.48       16.63      7.19 o 
   4   0   5     1085.11      987.15     33.18 o 
   5   0   5     5857.28     6098.89    105.32 o 
   6   0   5       54.36       58.14     15.33 o 
   7   0   5     1547.84     1470.61     55.57 o 
   8   0   5      968.24     1011.56     48.88 o 
   9   0   5       10.02       -3.49     16.26 o 
  10   0   5      700.24      741.84     62.77 o 
  11   0   5      179.31      149.81     43.25 o 
  12   0   5       27.71       34.65     37.43 o 
 -14   1   5        2.02       40.89     40.67 o 
 -13   1   5     1129.30     1123.69    129.96 o 
 -12   1   5      511.31      473.90     61.90 o 
 -11   1   5        5.22       12.81     21.79 o 
 -10   1   5     2413.98     2483.26     89.12 o 
  -9   1   5      249.25      244.76     28.14 o 
  -8   1   5     1108.37     1022.84     41.00 o 
  -7   1   5     7282.53     7529.87    114.51 o 
  -6   1   5      299.34      388.48     20.16 o 
  -5   1   5    14682.92    15783.42    194.42 o 
  -4   1   5    13311.53    13222.00    220.84 o 
  -3   1   5     1367.50     1543.10     70.96 o 
  -2   1   5    15588.86    15909.65    192.42 o 
  -1   1   5    11261.04    10978.56    127.23 o 
   0   1   5      591.84      599.34     23.52 o 
   1   1   5    12975.66    12470.31    186.49 o 
   2   1   5     8549.18     8670.46    125.88 o 
   3   1   5     1311.02     1347.15     35.32 o 
   4   1   5     4497.20     4534.13     95.74 o 
   5   1   5     1530.17     1553.50     46.44 o 
   6   1   5      677.37      670.01     34.09 o 
   7   1   5     2148.66     2064.26     79.81 o 
   8   1   5      180.96      198.81     26.12 o 
   9   1   5      401.56      389.00     46.49 o 
  10   1   5      561.62      522.48     55.24 o 
  11   1   5       21.04       22.31     32.89 o 
 -14   2   5      434.57      351.65     63.26 o 
 -13   2   5     1276.68     1412.18    100.39 o 
 -12   2   5       35.94       28.10     25.65 o 
 -11   2   5     1770.37     1728.84     79.83 o 
 -10   2   5     2511.59     2449.61     96.40 o 
  -9   2   5      111.43      146.27     25.87 o 
  -8   2   5     4080.93     3922.98     97.75 o 
  -7   2   5     1481.83     1398.42     37.28 o 
  -6   2   5     5645.33     5756.78     99.08 o 
  -5   2   5    10872.92    10752.24    213.32 o 
  -4   2   5     1225.54     1184.72     43.48 o 
  -3   2   5     1720.85     1711.14     30.17 o 
  -2   2   5    13557.32    13589.65    168.19 o 
  -1   2   5     4183.90     4304.37     64.74 o 
   0   2   5     2471.28     2283.55     72.13 o 
   1   2   5     5748.89     5672.90     97.93 o 
   2   2   5      714.04      723.86     26.02 o 
   3   2   5      717.58      654.17     20.85 o 
   4   2   5     5864.19     5988.09    113.72 o 
   5   2   5       15.07       -2.25     11.17 o 
   6   2   5     1702.48     1672.71     69.18 o 
   7   2   5      615.91      603.98     54.38 o 
   8   2   5       89.47       58.80     25.79 o 
   9   2   5      815.98      917.61    110.75 o 
  10   2   5      161.64      152.11     39.60 o 
  11   2   5       57.21       61.81     41.80 o 
 -15   3   5      148.67       56.45     68.26 o 
 -14   3   5     1150.93     1249.52    106.81 o 
 -13   3   5      111.07      120.17     34.00 o 
 -12   3   5       79.64       95.94     29.49 o 
 -11   3   5     1338.94     1363.99     72.32 o 
 -10   3   5       57.60       87.20     23.86 o 
  -9   3   5     1507.64     1480.02     64.25 o 
  -8   3   5     3169.83     3173.23     85.86 o 
  -7   3   5        8.08        7.53      9.12 o 
  -6   3   5     2530.61     2465.93     65.42 o 
  -5   3   5    10812.03    11002.33    166.34 o 
  -4   3   5      380.47      477.17     43.65 o 
  -3   3   5    12316.57    12188.55    154.05 o 
  -2   3   5     9693.83     9403.12    134.39 o 
  -1   3   5      586.07      585.20     20.21 o 
   0   3   5     5017.98     4943.20     80.99 o 
   1   3   5     3664.51     3732.83     86.78 o 
   2   3   5     2042.04     2004.91     49.15 o 
   3   3   5     3451.68     3523.47     61.14 o 
   4   3   5     1242.16     1307.90     55.26 o 
   5   3   5      921.31     1032.64     82.71 o 
   6   3   5     1545.69     1653.26     71.16 o 
   7   3   5       11.04       13.25     20.69 o 
   8   3   5      740.28      742.99     69.01 o 
   9   3   5      279.61      302.40     53.15 o 
  10   3   5        0.30       28.38     47.43 o 
 -15   4   5      681.68      800.25     95.86 o 
 -14   4   5      702.39      577.31     78.90 o 
 -13   4   5       87.32       87.47     31.32 o 
 -12   4   5     1323.50     1354.56     76.71 o 
 -11   4   5     2427.75     2498.49     94.34 o 
 -10   4   5     1086.46      965.88     59.95 o 
  -9   4   5     3096.96     2951.60    182.07 o 
  -8   4   5     1173.07     1194.30     58.81 o 
  -7   4   5     3872.13     4111.77     76.63 o 
  -6   4   5     7679.61     8008.30    128.96 o 
  -5   4   5      209.54      273.57     23.81 o 
  -4   4   5     9736.41     9566.27    135.88 o 
  -3   4   5     6467.90     6341.20     90.76 o 
  -2   4   5     1137.27     1146.46     30.15 o 
  -1   4   5     4659.23     4637.95     76.85 o 
   0   4   5     4358.23     4587.28     84.73 o 
   1   4   5      169.99      166.53     14.28 o 
   2   4   5     2195.88     2178.98     59.56 o 
   3   4   5     2121.44     2059.78     46.22 o 
   4   4   5        7.67      -11.19     17.07 o 
   5   4   5      803.72      827.40     59.39 o 
   6   4   5      131.27      181.84     43.20 o 
   7   4   5       75.06       49.23     25.31 o 
   8   4   5      589.22      568.09     62.59 o 
   9   4   5       98.93       45.21     44.99 o 
  10   4   5       45.59       44.03     57.76 o 
 -15   5   5      719.75      789.92     63.97 o 
 -14   5   5       99.70       55.23     46.93 o 
 -13   5   5     1449.90     1403.76     82.97 o 
 -12   5   5     2400.34     2462.77     98.48 o 
 -11   5   5       87.59       42.55     22.16 o 
 -10   5   5     2481.47     2365.46     88.57 o 
  -9   5   5     2225.98     2441.61     86.43 o 
  -8   5   5      507.58      456.97     25.84 o 
  -7   5   5     6225.26     6206.63    116.31 o 
  -6   5   5     3151.74     3131.47     69.07 o 
  -5   5   5       35.88       22.08     15.91 o 
  -4   5   5    15164.70    14772.63    201.87 o 
  -3   5   5     5684.56     6021.67     89.07 o 
  -2   5   5     1595.15     1563.91     58.35 o 
  -1   5   5     5319.66     5391.86     88.24 o 
   0   5   5      715.54      717.98     31.31 o 
   1   5   5     2122.88     2070.35     60.35 o 
   2   5   5     1244.29     1331.21     48.70 o 
   3   5   5      274.93      299.14     22.45 o 
   4   5   5      200.84      175.47     31.35 o 
   5   5   5      295.61      258.41     38.39 o 
   6   5   5       16.95       13.12     22.30 o 
   7   5   5      201.48      247.91     53.48 o 
   8   5   5       97.56      114.84     47.57 o 
   9   5   5        3.19      -21.41     44.49 o 
 -15   6   5      581.22      556.04     82.47 o 
 -14   6   5      235.38      266.13     57.76 o 
 -13   6   5     1696.86     1861.74    172.26 o 
 -12   6   5     2351.92     2083.21     93.55 o 
 -11   6   5      228.94      174.86     63.37 o 
 -10   6   5     1836.89     1810.35     88.16 o 
  -9   6   5      346.27      445.05     42.04 o 
  -8   6   5     2792.82     2792.65     85.55 o 
  -7   6   5     8312.26     7955.79    148.64 o 
  -6   6   5      322.81      307.05     30.03 o 
  -5   6   5     9141.28     9079.96    146.35 o 
  -4   6   5     8182.74     7947.55    244.66 o 
  -3   6   5       93.13      102.02     13.85 o 
  -2   6   5     6450.96     6504.38    108.46 o 
  -1   6   5     2338.98     2260.54     74.89 o 
   0   6   5      604.77      549.55     38.84 o 
   1   6   5     1879.69     1796.80     58.05 o 
   2   6   5      119.04      105.40     20.08 o 
   3   6   5        7.35        0.26     12.88 o 
   4   6   5      132.86      165.55     33.91 o 
   5   6   5        1.72       23.74     26.23 o 
   6   6   5      256.29      217.14     51.28 o 
   7   6   5      273.74      293.70     50.21 o 
   8   6   5       11.31       49.68     45.67 o 
 -16   7   5      633.72      596.39     59.32 o 
 -15   7   5        2.05        4.59     40.84 o 
 -14   7   5     1318.78     1134.48    105.79 o 
 -13   7   5     1167.55     1039.65    117.82 o 
 -12   7   5       19.60       17.78     24.45 o 
 -11   7   5     3530.24     3504.62    118.33 o 
 -10   7   5      719.70      747.08     58.76 o 
  -9   7   5     1019.15      914.74     40.42 o 
  -8   7   5     7273.70     7399.12    168.40 o 
  -7   7   5     2967.74     2935.78     72.70 o 
  -6   7   5      611.88      598.69     32.82 o 
  -5   7   5     4903.36     5065.90    133.58 o 
  -4   7   5      206.99      243.12     32.07 o 
  -3   7   5     1359.53     1379.81     44.50 o 
  -2   7   5     2898.94     2906.26     68.20 o 
  -1   7   5       28.22       23.84     14.42 o 
   0   7   5      168.67       95.13     19.31 o 
   1   7   5      153.84      167.27     23.46 o 
   2   7   5       66.62       82.75     18.89 o 
   3   7   5      517.88      577.01     53.03 o 
   4   7   5      243.19      212.25     46.21 o 
   5   7   5       67.91       51.21     76.79 o 
   6   7   5      229.70      186.85     53.92 o 
   7   7   5       68.57       60.64     38.35 o 
 -15   8   5      418.37      475.11     78.58 o 
 -14   8   5     1304.56     1246.72    112.49 o 
 -13   8   5      268.12      229.39     51.71 o 
 -12   8   5      331.04      332.64     45.30 o 
 -11   8   5     2521.42     2583.16    101.14 o 
 -10   8   5      274.05      237.08     23.30 o 
  -9   8   5     2017.67     2158.31     74.45 o 
  -8   8   5     2552.89     2641.38    183.68 o 
  -7   8   5        0.50        0.51     12.83 o 
  -6   8   5     1368.62     1391.08     45.79 o 
  -5   8   5     2260.42     2224.72     58.29 o 
  -4   8   5      680.61      646.03     37.72 o 
  -3   8   5     2047.74     2017.99     72.23 o 
  -2   8   5     1222.77     1305.63     53.35 o 
  -1   8   5      350.30      369.05     32.32 o 
   0   8   5     1998.18     2011.65    122.78 o 
   1   8   5       13.30        6.38     17.28 o 
   2   8   5      578.83      615.70     39.96 o 
   3   8   5      444.62      429.72    135.87 o 
   4   8   5       18.06       -7.72     31.06 o 
   5   8   5      117.53       82.28     46.52 o 
   6   8   5      120.18      139.45     52.99 o 
   7   8   5        0.07      -48.57     68.26 o 
 -15   9   5     1363.83     1387.21    126.15 o 
 -14   9   5      855.52      893.76     97.90 o 
 -13   9   5      274.47      233.64     53.35 o 
 -12   9   5     3600.69     3452.73    125.28 o 
 -11   9   5      101.89      106.90     27.57 o 
 -10   9   5     1024.34      992.96     72.47 o 
  -9   9   5     2285.44     2348.62     82.77 o 
  -8   9   5      421.48      418.78     40.57 o 
  -7   9   5     1049.91     1116.61     49.45 o 
  -6   9   5     1084.75     1102.18     44.82 o 
  -5   9   5        1.81        9.30     13.50 o 
  -4   9   5     1179.23     1254.97     48.17 o 
  -3   9   5     1274.09     1197.85     48.24 o 
  -2   9   5        0.28      -12.52     13.92 o 
  -1   9   5      663.47      638.56     43.59 o 
   0   9   5      595.55      598.08     67.93 o 
   1   9   5        7.04      -15.99     18.37 o 
   2   9   5      501.36      577.92     44.29 o 
   3   9   5      390.22      342.18     60.81 o 
   4   9   5       20.14       40.66     41.63 o 
   5   9   5       70.77       61.92     42.99 o 
   6   9   5        2.42      -34.13     72.20 o 
 -15  10   5     1133.53      998.96    120.77 o 
 -14  10   5        0.57      -34.11     34.11 o 
 -13  10   5      698.62      568.13     78.96 o 
 -12  10   5     2446.92     2597.19    130.87 o 
 -11  10   5        7.21      -16.77     16.77 o 
 -10  10   5     1145.50     1298.77     78.71 o 
  -9  10   5      382.10      376.03     43.02 o 
  -8  10   5      175.90      135.27     28.68 o 
  -7  10   5      578.76      548.28     38.64 o 
  -6  10   5      335.01      404.68     31.02 o 
  -5  10   5      336.17      358.68     30.27 o 
  -4  10   5      945.11     1078.56     48.15 o 
  -3  10   5      413.88      411.18     37.64 o 
  -2  10   5      427.86      429.15     51.95 o 
  -1  10   5     1041.55     1096.90     58.14 o 
   0  10   5       21.70       -3.64     21.77 o 
   1  10   5      218.29      150.61     42.93 o 
   2  10   5      101.82      101.76     26.57 o 
   3  10   5        0.06       42.16     41.86 o 
   4  10   5       51.42       36.27     46.93 o 
 -15  11   5      333.31      338.90     71.94 o 
 -14  11   5      362.66      225.71     81.39 o 
 -13  11   5     1464.96     1557.41    124.85 o 
 -12  11   5      240.97      253.54     34.04 o 
 -11  11   5      660.04      679.43     50.79 o 
 -10  11   5      731.68      751.32     56.14 o 
  -9  11   5       11.96        3.21     22.14 o 
  -8  11   5     1105.27     1074.92     66.82 o 
  -7  11   5     1383.03     1471.36     67.93 o 
  -6  11   5        9.02       -1.91     15.50 o 
  -5  11   5     2226.60     2198.90     68.12 o 
  -4  11   5      627.11      624.31     46.95 o 
  -3  11   5      111.35       98.51     25.21 o 
  -2  11   5     1121.62     1073.84     70.41 o 
  -1  11   5       96.80       65.02     40.39 o 
   0  11   5       72.71       86.47     28.83 o 
   1  11   5      168.19      176.98     53.27 o 
   2  11   5       18.77        8.52     39.38 o 
   3  11   5       41.22       27.31     45.63 o 
 -14  12   5      776.34      767.29    138.49 o 
 -13  12   5      516.69      664.24    126.02 o 
 -12  12   5      155.02      153.05     95.17 o 
 -11  12   5      615.98      667.20    137.30 o 
 -10  12   5      345.15      403.92     45.84 o 
  -9  12   5      446.65      461.03     49.70 o 
  -8  12   5     1490.42     1434.35    173.53 o 
  -7  12   5      212.26      202.96     30.54 o 
  -6  12   5      282.97      298.22     32.51 o 
  -5  12   5      707.71      730.24     46.21 o 
  -4  12   5        9.50       -3.55     21.31 o 
  -3  12   5      180.94      123.16     33.16 o 
  -2  12   5      389.04      396.17     49.78 o 
  -1  12   5        4.75       -6.28     25.80 o 
   0  12   5       93.71      105.47     32.86 o 
   1  12   5      113.82       85.75     33.21 o 
   2  12   5        1.22       56.00     49.35 o 
 -13  13   5      217.89      203.12     37.79 o 
 -12  13   5      879.14      864.08     85.33 o 
 -11  13   5      837.50      998.89     73.46 o 
 -10  13   5       15.25        5.23     25.48 o 
  -9  13   5      837.02      821.42     67.06 o 
  -8  13   5      751.03      604.57     63.26 o 
  -7  13   5       19.96       25.87     22.59 o 
  -6  13   5      681.54      663.98     46.73 o 
  -5  13   5       82.11       91.22     34.12 o 
  -4  13   5      118.12      140.57     35.67 o 
  -3  13   5      365.34      352.47     49.31 o 
  -2  13   5      110.99       83.52     34.09 o 
  -1  13   5       81.21       20.31     31.89 o 
   0  13   5       96.37       75.12     36.14 o 
 -12  14   5      694.70      702.96     81.06 o 
 -11  14   5       32.60       20.29     33.41 o 
 -10  14   5      242.39      157.71     39.70 o 
  -9  14   5      506.01      561.54     60.33 o 
  -8  14   5        0.83       -8.41     30.23 o 
  -7  14   5      247.27      229.38     45.17 o 
  -6  14   5      185.84      136.22     59.48 o 
  -5  14   5        0.04      -19.06     30.53 o 
  -4  14   5      179.71      144.13     42.17 o 
  -3  14   5      154.75      137.51     41.07 o 
  -2  14   5       15.83        6.26     32.41 o 
 -10  15   5      452.71      418.08    101.48 o 
  -9  15   5       78.75       84.13     37.55 o 
  -8  15   5       12.10       43.49     92.55 o 
  -7  15   5      221.40      192.49     46.81 o 
  -6  15   5       33.91        1.09     35.95 o 
  -5  15   5       76.43       93.27     40.21 o 
   3 -15   6      192.38      187.06     77.45 o 
   4 -15   6       28.60       47.98     44.30 o 
   5 -15   6      246.55      194.82     54.46 o 
   6 -15   6       48.53       21.33     41.77 o 
   7 -15   6      145.88      239.01     55.51 o 
   8 -15   6      707.48      714.78    109.61 o 
   0 -14   6       11.92       -0.51     31.01 o 
   1 -14   6      133.83      121.36     40.15 o 
   2 -14   6      110.54      105.42     57.10 o 
   3 -14   6        1.86       10.92     34.11 o 
   4 -14   6      538.69      527.97     72.78 o 
   5 -14   6      334.60      414.60     52.54 o 
   6 -14   6       27.92       12.57     36.58 o 
   7 -14   6     1023.82     1186.76    128.32 o 
   8 -14   6      501.31      543.49     68.12 o 
   9 -14   6      127.43      114.15     44.16 o 
  10 -14   6      821.43      819.08     80.99 o 
  -2 -13   6      100.53      131.01     37.37 o 
  -1 -13   6      110.28      178.42     39.57 o 
   0 -13   6       15.39       15.85     28.12 o 
   1 -13   6      515.31      495.07     56.70 o 
   2 -13   6      197.55      253.51     54.57 o 
   3 -13   6      132.98      135.83     74.17 o 
   4 -13   6     1073.99     1056.17     74.17 o 
   5 -13   6       47.95       74.87     32.66 o 
   6 -13   6      399.21      458.20     62.68 o 
   7 -13   6     1203.49     1171.75    174.26 o 
   8 -13   6       56.08       27.68     35.48 o 
   9 -13   6      700.11      821.85     89.27 o 
  10 -13   6      791.60      749.43     63.38 o 
  11 -13   6        2.65        7.68     24.51 o 
  -4 -12   6       25.14       -8.53     32.94 o 
  -3 -12   6      120.68      101.42     25.73 o 
  -2 -12   6      326.19      330.40     40.55 o 
  -1 -12   6        2.56      -11.32     22.09 o 
   0 -12   6      215.78      130.90     33.65 o 
   1 -12   6      194.98      222.01     40.35 o 
   2 -12   6       11.79       -3.61     27.08 o 
   3 -12   6      813.85      736.64     76.08 o 
   4 -12   6      754.36      734.98     81.87 o 
   5 -12   6      405.89      335.78     52.89 o 
   6 -12   6     1247.56     1183.31     88.54 o 
   7 -12   6      573.37      850.65    101.08 o 
   8 -12   6      334.40      339.02     44.92 o 
   9 -12   6     1751.56     1897.23     72.09 o 
  10 -12   6       76.88       58.00     23.93 o 
  11 -12   6      517.45      550.96     59.56 o 
  12 -12   6      934.98      946.36     87.06 o 
  -5 -11   6       66.35       48.54     38.52 o 
  -4 -11   6       99.40       58.04     35.07 o 
  -3 -11   6      322.25      379.63     38.07 o 
  -2 -11   6      112.99      110.02     27.36 o 
  -1 -11   6      128.66      149.99     40.27 o 
   0 -11   6     1362.24     1201.59     63.72 o 
   1 -11   6      200.71      175.82     34.60 o 
   2 -11   6     1647.29     1669.43    133.24 o 
   3 -11   6     1335.18     1364.23     73.47 o 
   4 -11   6      144.72       63.32     24.78 o 
   5 -11   6      977.36     1066.37    124.71 o 
   6 -11   6     1449.15     1439.34    237.27 o 
   7 -11   6       44.57       43.72     22.93 o 
   8 -11   6     1596.03     1639.86     64.46 o 
   9 -11   6      815.52      839.50     48.62 o 
  10 -11   6       99.30      112.21     24.50 o 
  11 -11   6     1547.74     1632.01     86.63 o 
  12 -11   6      301.13      321.77     46.29 o 
  -7 -10   6       88.54       34.13     64.98 o 
  -6 -10   6      209.75      275.26     51.09 o 
  -5 -10   6       19.83        1.97     27.76 o 
  -4 -10   6      250.71      148.88     37.58 o 
  -3 -10   6      959.56      862.07     50.60 o 
  -2 -10   6       48.59       65.13     21.56 o 
  -1 -10   6     1284.43     1191.47     70.06 o 
   0 -10   6      623.70      633.10     46.01 o 
   1 -10   6       77.38       70.80     22.90 o 
   2 -10   6     1281.33     1348.09     59.79 o 
   3 -10   6     1106.87     1187.85     81.18 o 
   4 -10   6     1134.91     1191.62     65.86 o 
   5 -10   6     2017.23     2008.22     83.00 o 
   6 -10   6       73.09       66.38     19.19 o 
   7 -10   6     1797.62     1885.39     65.19 o 
   8 -10   6     1967.47     2098.60     68.35 o 
   9 -10   6       33.19       24.75     17.66 o 
  10 -10   6      910.24      971.19     47.10 o 
  11 -10   6      784.17      863.32     64.46 o 
  12 -10   6        5.27       -5.71     26.65 o 
  13 -10   6      690.18      669.70     78.22 o 
  -8  -9   6       18.67       38.14     48.77 o 
  -7  -9   6      249.30      250.09     56.15 o 
  -6  -9   6      150.42      142.34     38.75 o 
  -5  -9   6       98.15       58.92     28.72 o 
  -4  -9   6      877.61      826.63     65.11 o 
  -3  -9   6      194.29      163.09     29.84 o 
  -2  -9   6      712.03      647.57     44.80 o 
  -1  -9   6      876.81      947.78     51.13 o 
   0  -9   6        1.27        1.25     15.48 o 
   1  -9   6     1192.51     1123.74     53.03 o 
   2  -9   6     1250.34     1321.12     49.41 o 
   3  -9   6      846.12      922.52     55.92 o 
   4  -9   6     4849.79     4910.11    116.71 o 
   5  -9   6      925.12      918.64     49.25 o 
   6  -9   6      537.24      536.50     36.00 o 
   7  -9   6     5230.23     5071.46    130.84 o 
   8  -9   6     1138.30     1029.40     58.57 o 
   9  -9   6     1200.06     1211.13     51.80 o 
  10  -9   6     1388.22     1534.97     77.42 o 
  11  -9   6       56.96       70.24     27.95 o 
  12  -9   6      304.18      260.88     46.33 o 
  13  -9   6     1023.72     1128.25     76.55 o 
  -9  -8   6        8.80        0.81     40.13 o 
  -8  -8   6      145.51      168.12     54.28 o 
  -7  -8   6      258.23      240.94     43.29 o 
  -6  -8   6        5.44        0.91     25.82 o 
  -5  -8   6     1016.86     1009.89     70.47 o 
  -4  -8   6      342.83      411.81     41.61 o 
  -3  -8   6      185.60      161.50     23.53 o 
  -2  -8   6      990.76      992.49     50.80 o 
  -1  -8   6      473.79      448.26     35.21 o 
   0  -8   6     1006.17     1046.54     50.12 o 
   1  -8   6     5594.30     5689.42    109.82 o 
   2  -8   6      352.15      355.66     26.57 o 
   3  -8   6     3473.73     3585.28     81.09 o 
   4  -8   6     4481.60     4400.89     85.22 o 
   5  -8   6      441.06      427.53     30.80 o 
   6  -8   6     2798.80     2748.59     71.65 o 
   7  -8   6     1751.80     1700.05     57.37 o 
   8  -8   6       36.62       21.38     14.55 o 
   9  -8   6     1274.04     1337.39     39.35 o 
  10  -8   6     1139.63     1020.58     63.86 o 
  11  -8   6      125.27      127.63     31.02 o 
  12  -8   6      860.16      936.38     66.92 o 
  13  -8   6      360.29      316.11     44.17 o 
 -10  -7   6       56.04       63.01     64.32 o 
  -9  -7   6      154.07      114.55     51.00 o 
  -8  -7   6      429.56      367.41     77.12 o 
  -7  -7   6        0.74      -17.88     24.02 o 
  -6  -7   6      587.72      538.17     52.54 o 
  -5  -7   6      496.09      435.00     45.73 o 
  -4  -7   6       43.91       31.40     14.33 o 
  -3  -7   6     1411.31     1403.27     49.68 o 
  -2  -7   6     3145.08     3182.22     83.64 o 
  -1  -7   6      175.92      132.63     20.35 o 
   0  -7   6     2592.53     2616.24     75.22 o 
   1  -7   6     2226.94     2314.91     57.72 o 
   2  -7   6       16.69       10.85      9.59 o 
   3  -7   6     4420.50     4425.25     82.09 o 
   4  -7   6      704.92      773.65     43.20 o 
   5  -7   6      679.85      691.44     35.97 o 
   6  -7   6     4432.50     4328.31     93.72 o 
   7  -7   6      818.35      809.99     40.01 o 
   8  -7   6     2182.06     2140.92     70.05 o 
   9  -7   6     3003.77     2976.87     95.59 o 
  10  -7   6       63.43       38.67     22.74 o 
  11  -7   6      989.61     1019.73     65.10 o 
  12  -7   6     1235.86     1229.57     73.31 o 
  13  -7   6       55.66       64.37     30.91 o 
 -10  -6   6        5.18       -5.18     40.28 o 
  -9  -6   6      410.48      469.70     86.64 o 
  -8  -6   6      118.96      110.97     62.68 o 
  -7  -6   6      219.88      164.80     33.13 o 
  -6  -6   6     1552.46     1580.71     78.69 o 
  -5  -6   6      218.65      188.69     26.37 o 
  -4  -6   6     2045.31     2002.13     65.75 o 
  -3  -6   6     3622.16     3585.73     86.59 o 
  -2  -6   6        5.99        8.94     11.87 o 
  -1  -6   6     1325.98     1293.46     51.23 o 
   0  -6   6     2179.23     2037.72     51.32 o 
   1  -6   6        8.19        5.75      7.50 o 
   2  -6   6     2879.77     2811.10     48.91 o 
   3  -6   6     2309.82     2137.86     50.24 o 
   4  -6   6       10.28       17.01     10.82 o 
   5  -6   6     2127.35     2076.22     56.92 o 
   6  -6   6     1163.23     1178.33     44.85 o 
   7  -6   6      695.02      736.61     46.62 o 
   8  -6   6     2775.07     2878.06    111.67 o 
   9  -6   6      961.12      924.80     56.71 o 
  10  -6   6      509.16      477.09     47.25 o 
  11  -6   6     1230.54     1173.48    110.53 o 
  12  -6   6      299.42      220.53     37.46 o 
  13  -6   6      469.60      474.73     49.63 o 
 -11  -5   6        7.69       14.20     38.97 o 
 -10  -5   6      180.23      116.76     87.95 o 
  -9  -5   6      411.78      418.04     64.20 o 
  -8  -5   6      101.01       79.14     36.43 o 
  -7  -5   6     2205.68     2316.55     90.53 o 
  -6  -5   6     2091.45     2067.01    130.36 o 
  -5  -5   6      161.02      113.79     20.61 o 
  -4  -5   6     3472.88     3488.70     74.29 o 
  -3  -5   6     4014.27     4076.19     91.60 o 
  -2  -5   6      239.83      220.03     21.99 o 
  -1  -5   6     3383.84     3337.24     63.63 o 
   0  -5   6     2020.61     2049.20     61.15 o 
   1  -5   6     2017.52     2039.49     41.41 o 
   2  -5   6     6858.41     6934.79    109.05 o 
   3  -5   6       13.49       21.37     10.03 o 
   4  -5   6     2244.57     2219.15     56.69 o 
   5  -5   6     3369.91     3328.29    101.42 o 
   6  -5   6        0.96       -5.43     10.38 o 
   7  -5   6     5984.78     5772.65    109.13 o 
   8  -5   6     3859.25     3765.92    104.63 o 
   9  -5   6        1.41        1.12     18.67 o 
  10  -5   6     1887.96     1954.31    103.45 o 
  11  -5   6      758.90      877.58     74.28 o 
  12  -5   6       19.63        4.94     25.50 o 
  13  -5   6      605.89      550.43     76.00 o 
 -12  -4   6       82.76      122.74     48.83 o 
 -11  -4   6        7.57       30.85     39.73 o 
 -10  -4   6      823.81      861.10     90.27 o 
  -9  -4   6      115.08       67.32     57.76 o 
  -8  -4   6      863.96      751.04     75.39 o 
  -7  -4   6     2149.79     2178.50     73.82 o 
  -6  -4   6      602.75      540.04     38.41 o 
  -5  -4   6      985.10     1049.15     47.22 o 
  -4  -4   6     4060.33     4036.65     80.16 o 
  -3  -4   6      340.94      392.60     30.53 o 
  -2  -4   6     7452.76     7626.61    160.60 o 
  -1  -4   6     3676.04     3559.82     70.00 o 
   0  -4   6     1509.37     1559.88     31.80 o 
   1  -4   6     5731.74     5380.77    112.83 o 
   2  -4   6     3220.58     3231.05     61.85 o 
   3  -4   6      120.85      154.70     18.02 o 
   4  -4   6     5831.11     5445.15    102.16 o 
   5  -4   6     2706.97     2731.12     64.60 o 
   6  -4   6     4099.76     3767.70     79.80 o 
   7  -4   6     9652.55     9543.99    230.12 o 
   8  -4   6      265.18      309.38     31.24 o 
   9  -4   6     1498.35     1307.02     59.49 o 
  10  -4   6      973.96      927.41     54.13 o 
  11  -4   6       20.95       28.81     21.60 o 
  12  -4   6      675.34      684.07     60.07 o 
  13  -4   6      356.03      289.50     41.34 o 
 -12  -3   6       17.08       25.06     38.28 o 
 -11  -3   6      171.70      173.60     48.67 o 
 -10  -3   6      631.40      595.32     71.83 o 
  -9  -3   6       57.20       48.17     23.95 o 
  -8  -3   6     2119.40     2234.64     92.53 o 
  -7  -3   6     2352.36     2558.38     77.89 o 
  -6  -3   6      255.85      233.81     27.81 o 
  -5  -3   6     4901.05     4993.67    132.14 o 
  -4  -3   6     1769.05     1728.47     51.68 o 
  -3  -3   6     3565.05     3392.31     83.45 o 
  -2  -3   6     6560.81     6137.99    131.35 o 
  -1  -3   6     4896.65     5099.29     88.68 o 
   0  -3   6      833.95      789.17     26.54 o 
   1  -3   6    10208.71    10050.42    143.94 o 
   2  -3   6      510.46      586.49     25.43 o 
   3  -3   6     7046.11     6976.04    121.28 o 
   4  -3   6     8135.12     7975.30    208.61 o 
   5  -3   6      214.61      228.21     18.07 o 
   6  -3   6     3426.68     3433.46     83.69 o 
   7  -3   6     2147.53     2135.18     65.20 o 
   8  -3   6        7.50        3.38     15.62 o 
   9  -3   6     2478.06     2596.01     83.94 o 
  10  -3   6      611.51      606.59     44.94 o 
  11  -3   6      105.59       74.86     27.64 o 
  12  -3   6      790.98      882.88     55.70 o 
  13  -3   6       25.16       21.03     26.51 o 
 -13  -2   6      130.70      142.21     51.55 o 
 -12  -2   6      215.63      187.79     49.89 o 
 -11  -2   6      745.77      795.36     85.34 o 
 -10  -2   6      125.90       89.63     30.98 o 
  -9  -2   6     1033.51     1091.63    230.71 o 
  -8  -2   6     1213.92     1264.81    114.21 o 
  -7  -2   6       40.14       60.61     19.74 o 
  -6  -2   6     1334.54     1384.74     66.02 o 
  -5  -2   6     5032.35     5045.24    179.72 o 
  -4  -2   6     1024.10      994.40     40.24 o 
  -3  -2   6    11339.18    11162.98    191.15 o 
  -2  -2   6     4514.67     4602.25     90.36 o 
  -1  -2   6       22.00       46.94      8.60 o 
   0  -2   6    10105.41    10338.25    158.18 o 
   1  -2   6     1911.34     1879.38     42.29 o 
   2  -2   6     4840.95     5015.41     92.81 o 
   3  -2   6     1745.91     1701.83     38.22 o 
   4  -2   6      536.25      528.99     25.76 o 
   5  -2   6     1967.61     1898.10     38.68 o 
   6  -2   6     5636.96     5743.04    200.20 o 
   7  -2   6      253.63      230.98     26.13 o 
   8  -2   6     3204.32     3441.75    143.20 o 
   9  -2   6     1335.45     1393.66     62.20 o 
  10  -2   6        2.83       14.60     18.86 o 
  11  -2   6      495.86      525.53     52.27 o 
  12  -2   6      371.71      357.25     78.59 o 
 -14  -1   6      244.89      337.37     93.20 o 
 -13  -1   6       52.06       29.98     41.78 o 
 -12  -1   6      489.63      470.98     94.84 o 
 -11  -1   6      719.56      657.11     73.08 o 
 -10  -1   6      377.58      335.09    104.03 o 
  -9  -1   6     2120.88     2093.17    171.31 o 
  -8  -1   6      939.66     1094.68    116.18 o 
  -7  -1   6     1231.43     1259.58     61.73 o 
  -6  -1   6     7385.32     7657.71    145.86 o 
  -5  -1   6       70.95       92.76     12.01 o 
  -4  -1   6     3293.82     3324.80     72.10 o 
  -3  -1   6     8697.00     8685.41    135.63 o 
  -2  -1   6      149.24      171.00     13.82 o 
  -1  -1   6    10966.98    10674.30    146.56 o 
   0  -1   6     1851.54     1806.35     43.36 o 
   1  -1   6      855.58      815.08     26.95 o 
   2  -1   6     4489.93     4543.96     72.24 o 
   3  -1   6     3965.85     3559.11     93.78 o 
   4  -1   6      692.87      707.43     24.36 o 
   5  -1   6     4373.00     4271.28    112.67 o 
   6  -1   6     1882.10     2014.54     71.69 o 
   7  -1   6      147.89      148.61     22.79 o 
   8  -1   6     2309.77     2361.34     79.90 o 
   9  -1   6      810.95      880.93     50.47 o 
  10  -1   6       60.53       62.29     22.80 o 
  11  -1   6      390.58      406.64     39.05 o 
  12  -1   6       10.19      -24.49     33.44 o 
 -14   0   6       40.08       -6.04     36.41 o 
 -13   0   6      811.85      645.74     80.91 o 
 -12   0   6     1076.24     1388.86    141.77 o 
 -11   0   6      485.94      360.34     76.79 o 
 -10   0   6     1704.48     1784.66    108.44 o 
  -9   0   6     2236.01     2249.58    108.11 o 
  -8   0   6      321.38      274.33     32.72 o 
  -7   0   6     6097.90     6222.23    126.80 o 
  -6   0   6     7437.86     7811.14    146.37 o 
  -5   0   6        7.07        5.78      4.80 o 
  -4   0   6    16312.82    16845.54    243.29 o 
  -3   0   6     1133.86      973.39     26.49 o 
  -2   0   6     5642.16     5633.57     84.67 o 
  -1   0   6    11164.06    11209.76    141.23 o 
   0   0   6     1511.00     1544.58     32.95 o 
   1   0   6     2690.10     2642.34     66.38 o 
   2   0   6     2166.47     2007.21     46.21 o 
   3   0   6        2.83       -4.47      7.29 o 
   4   0   6     2031.63     2003.88     44.93 o 
   5   0   6     1415.49     1382.03     51.79 o 
   6   0   6        2.62      -10.59     11.74 o 
   7   0   6     1121.26     1098.00     52.38 o 
   8   0   6      756.88      715.72     45.00 o 
   9   0   6        5.10       -3.65     17.89 o 
  10   0   6      340.64      401.99     64.70 o 
  11   0   6      251.05      245.65     46.21 o 
 -14   1   6       81.63       34.49     42.42 o 
 -13   1   6     1390.49     1128.29    133.24 o 
 -12   1   6      783.04      680.65    101.74 o 
 -11   1   6      134.02      191.00     59.73 o 
 -10   1   6     2754.58     2992.88    108.73 o 
  -9   1   6      431.81      477.78     43.70 o 
  -8   1   6     1807.46     1637.68     67.33 o 
  -7   1   6     5859.02     6235.56    155.07 o 
  -6   1   6     1110.80     1129.83     27.02 o 
  -5   1   6     1324.42     1260.46     38.13 o 
  -4   1   6     2157.61     2048.32     64.52 o 
  -3   1   6     6843.86     7333.03    107.53 o 
  -2   1   6     9008.66     8977.86    109.92 o 
  -1   1   6    10213.59    10707.97    127.42 o 
   0   1   6     3032.90     3132.90     52.81 o 
   1   1   6     7000.36     6884.04    105.46 o 
   2   1   6       87.37       82.17     11.55 o 
   3   1   6      837.72      927.56     26.03 o 
   4   1   6     3321.60     3283.40     87.67 o 
   5   1   6      730.34      685.12     34.17 o 
   6   1   6      657.80      637.19     39.78 o 
   7   1   6      927.12      995.33     68.23 o 
   8   1   6       33.49       67.31     22.94 o 
   9   1   6      233.64      137.16     34.59 o 
  10   1   6      244.57      248.32     45.00 o 
  11   1   6        0.05       23.97     36.45 o 
 -15   2   6       20.01       73.51     71.54 o 
 -14   2   6      687.49      807.98    120.77 o 
 -13   2   6     1186.97     1405.27    141.77 o 
 -12   2   6       43.59      -20.57     26.65 o 
 -11   2   6     1936.26     1871.90    101.39 o 
 -10   2   6      666.60      780.87     67.74 o 
  -9   2   6      310.52      239.82     40.01 o 
  -8   2   6     2797.39     2678.89     90.31 o 
  -7   2   6     1492.13     1459.73     60.73 o 
  -6   2   6     2620.71     2648.64     51.89 o 
  -5   2   6     5000.43     4787.41     98.06 o 
  -4   2   6       67.89       42.40     10.41 o 
  -3   2   6    15433.65    16031.83    172.34 o 
  -2   2   6    11627.24    11617.42    148.94 o 
  -1   2   6     2013.51     2321.12     43.17 o 
   0   2   6      676.65      590.35     22.38 o 
   1   2   6     3279.80     3202.20     61.17 o 
   2   2   6      407.70      431.62     22.83 o 
   3   2   6     3733.26     3697.45     74.68 o 
   4   2   6     1647.24     1633.73     51.89 o 
   5   2   6      261.51      300.60     42.61 o 
   6   2   6     1315.04     1386.58     57.27 o 
   7   2   6      309.31      327.74     40.24 o 
   8   2   6      273.73      232.35     39.18 o 
   9   2   6      525.25      672.73     63.49 o 
  10   2   6       40.19       27.08     33.17 o 
 -14   3   6      930.91      889.28    101.74 o 
 -13   3   6       33.00       47.62     29.91 o 
 -12   3   6      207.55      221.94     37.90 o 
 -11   3   6     2578.32     2646.34     98.24 o 
 -10   3   6        9.90       41.39     25.88 o 
  -9   3   6     2733.42     2742.38    108.01 o 
  -8   3   6     1806.45     1838.86     89.20 o 
  -7   3   6       68.12       52.77      8.62 o 
  -6   3   6     4749.62     4708.44     98.68 o 
  -5   3   6     3522.66     3287.17     76.34 o 
  -4   3   6     2137.41     2191.62     43.56 o 
  -3   3   6     8508.51     8286.01    112.74 o 
  -2   3   6     7277.22     7574.17    105.62 o 
  -1   3   6      108.93       76.62     10.04 o 
   0   3   6     8082.42     8212.32    123.31 o 
   1   3   6      658.38      646.78     30.04 o 
   2   3   6     3165.91     3121.91     68.28 o 
   3   3   6     3360.25     3323.17     88.89 o 
   4   3   6      167.61      174.57     21.75 o 
   5   3   6     1117.35     1207.36     60.52 o 
   6   3   6      483.55      487.27     43.32 o 
   7   3   6       99.56       66.54     30.51 o 
   8   3   6      348.23      335.60     51.60 o 
   9   3   6      262.08      397.97     62.40 o 
  10   3   6        5.71       24.39     39.85 o 
 -15   4   6      734.47      570.38    118.80 o 
 -14   4   6      482.75      548.68     61.66 o 
 -13   4   6      458.68      465.09     53.64 o 
 -12   4   6     1728.91     1665.15     85.28 o 
 -11   4   6      431.77      386.07     43.79 o 
 -10   4   6     1471.17     1310.83     69.38 o 
  -9   4   6     2553.54     2443.38    189.69 o 
  -8   4   6       46.22       52.54     18.00 o 
  -7   4   6     2445.01     2368.39    111.03 o 
  -6   4   6     4034.21     4007.56     74.19 o 
  -5   4   6     1118.45     1129.03     32.00 o 
  -4   4   6     2442.85     2398.51     48.32 o 
  -3   4   6     3522.28     3368.05     98.39 o 
  -2   4   6     1148.82     1270.88     33.78 o 
  -1   4   6     5376.91     5475.89     90.03 o 
   0   4   6     2902.15     2973.94     69.80 o 
   1   4   6       55.60       67.47     12.14 o 
   2   4   6     2805.86     2859.09     73.86 o 
   3   4   6      505.69      523.45     29.99 o 
   4   4   6      571.81      583.64     59.87 o 
   5   4   6      921.54      970.01     57.98 o 
   6   4   6      198.99      236.44     34.58 o 
   7   4   6      376.60      340.80     50.11 o 
   8   4   6      384.65      341.98     54.35 o 
   9   4   6       11.90       -4.37     44.70 o 
 -15   5   6      559.54      621.76     85.62 o 
 -14   5   6       38.40       14.52     30.15 o 
 -13   5   6     1948.59     2110.74     96.73 o 
 -12   5   6     2622.39     2553.17    142.97 o 
 -11   5   6       70.05       43.15     22.14 o 
 -10   5   6     2968.90     3107.18    169.01 o 
  -9   5   6     1977.80     1752.00     89.05 o 
  -8   5   6       69.30       56.38     14.46 o 
  -7   5   6     5307.13     5193.94    112.35 o 
  -6   5   6     2430.55     2342.63     64.58 o 
  -5   5   6     2898.55     2952.78     57.36 o 
  -4   5   6     5398.60     5468.24     97.57 o 
  -3   5   6        6.86        9.31      7.91 o 
  -2   5   6      370.19      328.29     20.55 o 
  -1   5   6     6063.85     6186.78    100.96 o 
   0   5   6       65.99       72.42     12.42 o 
   1   5   6     1635.71     1734.29     56.46 o 
   2   5   6     1697.99     1711.00     62.81 o 
   3   5   6       40.85       20.62     12.46 o 
   4   5   6     1392.70     1369.10     74.69 o 
   5   5   6      201.72      204.91     32.31 o 
   6   5   6       55.52       17.67     23.44 o 
   7   5   6      139.24      186.76     44.21 o 
   8   5   6       35.03       13.94     43.17 o 
 -15   6   6      118.22      106.11     50.53 o 
 -14   6   6      595.07      570.85     60.62 o 
 -13   6   6     2448.95     2472.93    108.25 o 
 -12   6   6     1747.08     1629.56    112.12 o 
 -11   6   6     1145.73     1127.79     70.47 o 
 -10   6   6     2525.65     2720.32    130.29 o 
  -9   6   6       27.39       27.57     12.86 o 
  -8   6   6     3825.52     3734.76    134.14 o 
  -7   6   6     3927.92     3600.13     99.30 o 
  -6   6   6        0.39        1.40      9.62 o 
  -5   6   6     2258.26     2139.00     52.56 o 
  -4   6   6     1789.12     1853.40     60.60 o 
  -3   6   6     1087.85     1089.54     34.86 o 
  -2   6   6     5638.39     5655.63    105.73 o 
  -1   6   6      648.14      731.63     40.65 o 
   0   6   6     1951.99     2062.21     72.95 o 
   1   6   6     1998.49     2005.77     74.94 o 
   2   6   6        4.98      -11.32     13.53 o 
   3   6   6      543.18      573.43     46.77 o 
   4   6   6      667.27      757.18     62.95 o 
   5   6   6        5.64       23.49     26.61 o 
   6   6   6      197.47      216.74     98.89 o 
   7   6   6      110.78       61.35     56.12 o 
   8   6   6        4.45      -27.82     37.58 o 
 -15   7   6       80.45       32.49     44.56 o 
 -14   7   6     2130.35     1946.45    283.22 o 
 -13   7   6      861.80     1067.09     89.07 o 
 -12   7   6       37.47       20.52     25.26 o 
 -11   7   6     2558.22     2628.75    199.86 o 
 -10   7   6      966.44      956.04     78.58 o 
  -9   7   6      654.65      724.91     41.54 o 
  -8   7   6     4549.35     4475.37    118.46 o 
  -7   7   6     1370.18     1416.53     68.87 o 
  -6   7   6     2713.73     2678.22     69.66 o 
  -5   7   6     4941.00     5070.22     97.92 o 
  -4   7   6      232.07      267.36     22.29 o 
  -3   7   6     3168.12     3130.41     72.07 o 
  -2   7   6     3213.95     3362.51     93.86 o 
  -1   7   6       13.26        6.72     13.62 o 
   0   7   6      829.99      890.12     46.68 o 
   1   7   6     2643.47     2515.32     75.72 o 
   2   7   6       51.48       48.44     18.39 o 
   3   7   6      761.62      779.81     62.87 o 
   4   7   6      193.97      150.37     40.36 o 
   5   7   6       15.42       52.84     64.65 o 
   6   7   6      232.42      219.98     46.92 o 
   7   7   6       11.97       -3.52     35.33 o 
 -15   8   6      455.72      480.36    259.92 o 
 -14   8   6     1332.22     1248.85    113.32 o 
 -13   8   6      296.00      310.41     46.96 o 
 -12   8   6     1533.41     1366.42     98.93 o 
 -11   8   6     2957.08     3065.85    137.04 o 
 -10   8   6        4.54       25.74     15.67 o 
  -9   8   6     2810.48     2813.82    140.01 o 
  -8   8   6     2963.97     2907.77     92.63 o 
  -7   8   6      130.49      125.77     32.27 o 
  -6   8   6     2996.63     3072.52    116.05 o 
  -5   8   6       88.68       89.72     16.93 o 
  -4   8   6      536.71      578.10     36.87 o 
  -3   8   6      560.02      563.03     34.18 o 
  -2   8   6     1207.06     1239.04     54.99 o 
  -1   8   6     1238.21     1207.60     55.33 o 
   0   8   6      363.75      460.33     49.93 o 
   1   8   6        1.51       -3.34     15.99 o 
   2   8   6      314.72      329.62     40.07 o 
   3   8   6      452.05      300.60     54.09 o 
   4   8   6        0.12      -34.13     34.13 o 
   5   8   6      140.91      198.76     55.79 o 
   6   8   6       58.97       46.93     46.35 o 
 -15   9   6     1135.26     1311.60    123.79 o 
 -14   9   6      330.49      448.74     73.94 o 
 -13   9   6      654.21      526.87     69.92 o 
 -12   9   6     2495.27     2382.89    149.32 o 
 -11   9   6      262.61      303.25     53.69 o 
 -10   9   6      388.05      352.40     35.99 o 
  -9   9   6     1738.91     1792.49     74.62 o 
  -8   9   6        0.96        9.66     17.12 o 
  -7   9   6     1235.18     1161.47    147.52 o 
  -6   9   6      729.35      715.29     39.50 o 
  -5   9   6        7.80       10.79     13.52 o 
  -4   9   6     1560.32     1591.79     54.68 o 
  -3   9   6      557.08      516.27     39.85 o 
  -2   9   6       50.56       60.32     19.60 o 
  -1   9   6     1004.78     1018.24     54.67 o 
   0   9   6      716.01      694.46     48.32 o 
   1   9   6      101.53      123.00     25.79 o 
   2   9   6      587.98      712.08     76.44 o 
   3   9   6      158.73      131.02     50.54 o 
   4   9   6        9.82       25.93     53.17 o 
   5   9   6       65.13       87.83     47.29 o 
 -15  10   6      593.03      422.70    107.64 o 
 -14  10   6       85.61       94.52     67.61 o 
 -13  10   6     1652.28     1704.57    183.13 o 
 -12  10   6     2378.52     2106.95    126.75 o 
 -11  10   6      170.81      182.73     29.80 o 
 -10  10   6     1376.74     1407.83     69.15 o 
  -9  10   6      208.31      177.22     35.27 o 
  -8  10   6      349.70      360.97     40.51 o 
  -7  10   6     1527.64     1602.85     82.93 o 
  -6  10   6      167.34      102.77     21.13 o 
  -5  10   6      519.78      560.08     37.36 o 
  -4  10   6      432.84      370.89     32.33 o 
  -3  10   6       29.67       -4.11     22.36 o 
  -2  10   6      751.25      857.87     65.46 o 
  -1  10   6      313.41      387.89     39.30 o 
   0  10   6       37.55       -5.55     22.29 o 
   1  10   6      199.76      165.76     33.56 o 
   2  10   6      133.28      116.25     53.86 o 
   3  10   6        1.14       -9.69     51.52 o 
   4  10   6       82.75       82.30     52.64 o 
 -15  11   6      120.18       37.41     68.26 o 
 -14  11   6      869.60      834.24    142.43 o 
 -13  11   6     1713.50     1775.46    186.41 o 
 -12  11   6      198.56      231.99     32.11 o 
 -11  11   6      277.25      342.57     40.21 o 
 -10  11   6      445.70      466.96     73.40 o 
  -9  11   6       33.98       18.40     23.60 o 
  -8  11   6     1714.87     1683.95     80.70 o 
  -7  11   6      780.37      771.84     60.05 o 
  -6  11   6      189.65      138.95     23.75 o 
  -5  11   6      711.31      700.66     43.80 o 
  -4  11   6       76.25       88.28     26.43 o 
  -3  11   6       51.63       49.75     24.22 o 
  -2  11   6      994.07     1049.32     90.00 o 
  -1  11   6       35.85       37.83     26.96 o 
   0  11   6       64.30       59.81     28.94 o 
   1  11   6      149.43      135.46     33.40 o 
   2  11   6       13.23       48.28     44.64 o 
   3  11   6       12.01      -42.01     65.64 o 
 -14  12   6      955.53     1190.64    168.03 o 
 -13  12   6      459.25      254.01     84.67 o 
 -12  12   6       99.45       93.79     37.92 o 
 -11  12   6      381.79      343.00     43.44 o 
 -10  12   6       73.99       63.64     26.89 o 
  -9  12   6      614.48      691.05     60.22 o 
  -8  12   6     1522.38     1687.01     86.85 o 
  -7  12   6      270.06      226.33     38.75 o 
  -6  12   6      216.68      278.82     48.43 o 
  -5  12   6      462.98      461.13     44.38 o 
  -4  12   6       24.80       28.71     24.26 o 
  -3  12   6      517.44      602.66     59.05 o 
  -2  12   6      250.61      215.72     41.98 o 
  -1  12   6        4.70       23.03     27.28 o 
   0  12   6      143.30       98.96     33.33 o 
   1  12   6       30.58       14.74     30.38 o 
 -13  13   6       11.64       -0.39     27.43 o 
 -12  13   6      779.56      874.42     64.47 o 
 -11  13   6      345.25      258.59     42.71 o 
 -10  13   6       65.78        7.78     33.28 o 
  -9  13   6      906.49      810.40     80.50 o 
  -8  13   6      423.82      386.63     50.46 o 
  -7  13   6       83.56       88.27     34.52 o 
  -6  13   6      332.63      333.49     49.18 o 
  -5  13   6        4.63       26.07     26.89 o 
  -4  13   6       93.72       63.24     32.50 o 
  -3  13   6      363.45      289.45     47.03 o 
  -2  13   6        0.46      -11.03     30.70 o 
  -1  13   6       22.41       16.66     30.24 o 
   0  13   6       38.92       42.17     49.39 o 
 -12  14   6      618.22      633.72     68.95 o 
 -11  14   6       81.50       97.46     35.02 o 
 -10  14   6      292.94      273.96     47.57 o 
  -9  14   6      426.68      416.29     84.12 o 
  -8  14   6        0.01      -30.43     30.43 o 
  -7  14   6      180.85      172.07     42.12 o 
  -6  14   6      211.18      133.90     73.18 o 
  -5  14   6       27.83       12.42     31.30 o 
  -4  14   6      129.48       95.50     40.05 o 
  -3  14   6      114.65       85.42     39.00 o 
  -9  15   6       68.53      113.02     40.17 o 
  -8  15   6      151.00      157.38     50.00 o 
  -7  15   6      230.78      256.23     50.64 o 
  -6  15   6       28.43        8.39     45.58 o 
   4 -15   7       65.86        7.22     59.73 o 
   5 -15   7      258.19      288.80     86.64 o 
   6 -15   7       32.50       11.81     61.70 o 
   0 -14   7        2.09       24.19     32.80 o 
   1 -14   7      101.63       83.53     44.28 o 
   2 -14   7      349.48      271.27     57.93 o 
   3 -14   7        0.66        9.39     39.99 o 
   4 -14   7      520.25      633.04     81.84 o 
   5 -14   7      187.33      180.74     66.31 o 
   6 -14   7      179.91      159.84     47.33 o 
   7 -14   7      852.19      939.08    132.59 o 
   8 -14   7      194.54      198.21     52.02 o 
   9 -14   7      306.81      353.12     77.45 o 
  -2 -13   7      205.26      197.65     37.92 o 
  -1 -13   7       57.40       22.01     30.20 o 
   0 -13   7      133.86      143.81     40.29 o 
   1 -13   7      353.84      378.80     59.73 o 
   2 -13   7        7.98       38.86     36.99 o 
   3 -13   7      504.91      559.18     71.70 o 
   4 -13   7      498.91      537.09     64.71 o 
   5 -13   7       24.49       62.66     37.36 o 
   6 -13   7     1010.40     1028.82    108.96 o 
   7 -13   7     1039.03     1034.89    169.34 o 
   8 -13   7        2.24        6.62     33.14 o 
   9 -13   7     1150.62     1043.81     86.89 o 
  10 -13   7      802.14      683.07     63.87 o 
  -4 -12   7        1.25       -2.71     33.31 o 
  -3 -12   7       83.35      164.68     35.79 o 
  -2 -12   7      281.78      245.33     36.93 o 
  -1 -12   7       16.76        1.71     23.09 o 
   0 -12   7       94.10       62.61     26.57 o 
   1 -12   7      500.59      477.54    130.29 o 
   2 -12   7       27.42       -1.61     29.61 o 
   3 -12   7     1523.70     1483.27    295.03 o 
   4 -12   7      524.35      524.84    101.70 o 
   5 -12   7      199.16      156.12     42.17 o 
   6 -12   7     1180.78     1176.71     90.63 o 
   7 -12   7      275.61      256.96     82.05 o 
   8 -12   7      782.45      924.50     81.51 o 
   9 -12   7      951.85      893.88     59.64 o 
  10 -12   7       61.77        6.65     22.89 o 
  11 -12   7      547.97      574.77     42.20 o 
  -5 -11   7       41.78       82.38     39.14 o 
  -4 -11   7      139.17      109.81     37.85 o 
  -3 -11   7      334.47      373.66     56.46 o 
  -2 -11   7       70.22       60.00     25.65 o 
  -1 -11   7      605.50      628.95     80.81 o 
   0 -11   7      564.17      558.49     49.74 o 
   1 -11   7      174.57      109.63     27.79 o 
   2 -11   7     1431.00     1515.95     97.21 o 
   3 -11   7      460.04      483.89     47.65 o 
   4 -11   7      156.40      138.22     33.94 o 
   5 -11   7     1630.95     1733.09    197.57 o 
   6 -11   7      631.99      733.15     72.17 o 
   7 -11   7      244.23      220.82     46.94 o 
   8 -11   7     2166.01     2153.94     73.84 o 
   9 -11   7      778.20      788.58     48.82 o 
  10 -11   7      276.45      314.60     33.22 o 
  11 -11   7     1144.05     1263.36     79.94 o 
  12 -11   7      242.72      296.83     48.11 o 
  -6 -10   7      136.20       98.32     52.35 o 
  -5 -10   7       15.95       -1.06     28.65 o 
  -4 -10   7      383.41      371.57     50.77 o 
  -3 -10   7      224.76      278.42     34.63 o 
  -2 -10   7      380.80      358.22     37.70 o 
  -1 -10   7     1165.08     1065.91     58.66 o 
   0 -10   7      595.02      578.34     44.38 o 
   1 -10   7      445.18      445.62     54.84 o 
   2 -10   7     2594.03     2467.51     91.14 o 
   3 -10   7      293.24      293.63     37.52 o 
   4 -10   7      752.40      701.19     57.60 o 
   5 -10   7     2124.88     2102.07    159.17 o 
   6 -10   7       12.56        0.48     19.29 o 
   7 -10   7     1754.20     1913.39     67.41 o 
   8 -10   7     2227.89     2154.72     71.16 o 
   9 -10   7        7.77       14.18     17.77 o 
  10 -10   7     1423.91     1356.55     55.36 o 
  11 -10   7      280.51      319.45     44.81 o 
  12 -10   7       88.10       53.00     30.82 o 
  -7  -9   7      227.80      417.45     90.91 o 
  -6  -9   7       61.26       84.65     34.12 o 
  -5  -9   7      112.64      107.35     34.74 o 
  -4  -9   7      629.27      670.00     38.16 o 
  -3  -9   7      100.71      121.08     23.81 o 
  -2  -9   7     2936.55     3031.80     89.69 o 
  -1  -9   7     1678.03     1692.95     92.84 o 
   0  -9   7       19.56       13.65     16.77 o 
   1  -9   7     2057.32     2158.43     71.50 o 
   2  -9   7     1547.66     1557.80     70.38 o 
   3  -9   7      747.13      768.54     67.44 o 
   4  -9   7     4204.65     4031.18    104.91 o 
   5  -9   7     1824.63     1893.35     60.75 o 
   6  -9   7     1101.66     1112.69     50.35 o 
   7  -9   7     4492.07     4374.59    118.94 o 
   8  -9   7      193.99      202.90     25.97 o 
   9  -9   7      964.01     1043.72     49.79 o 
  10  -9   7      930.48      978.77     66.14 o 
  11  -9   7        1.08      -17.89     23.42 o 
  12  -9   7      671.00      754.79     62.46 o 
  -9  -8   7        0.14      -48.57     48.57 o 
  -8  -8   7      239.03      212.32     60.54 o 
  -7  -8   7      270.43      248.05     55.29 o 
  -6  -8   7      138.19       93.23     46.71 o 
  -5  -8   7     1175.54     1383.73    103.63 o 
  -4  -8   7       79.96       98.30     19.89 o 
  -3  -8   7      743.65      636.37     41.39 o 
  -2  -8   7     3182.16     3264.52     90.12 o 
  -1  -8   7      269.12      262.71     30.98 o 
   0  -8   7      575.76      572.89     38.91 o 
   1  -8   7     2181.43     2210.62     60.93 o 
   2  -8   7       59.28       93.33     24.57 o 
   3  -8   7     2411.07     2350.20     79.39 o 
   4  -8   7     2986.20     2907.95     67.29 o 
   5  -8   7       13.56        9.55     13.31 o 
   6  -8   7     1288.15     1325.78     59.85 o 
   7  -8   7     1116.99     1108.90     55.49 o 
   8  -8   7      126.72      101.68     20.87 o 
   9  -8   7     1868.68     1878.76     80.90 o 
  10  -8   7      404.22      426.28     67.93 o 
  11  -8   7      270.24      248.36     42.09 o 
  12  -8   7     1433.03     1434.57     83.42 o 
  13  -8   7      148.14      112.96     35.02 o 
  -9  -7   7      223.21      164.97     54.21 o 
  -8  -7   7      369.71      547.60     76.00 o 
  -7  -7   7        2.30       -4.07     34.79 o 
  -6  -7   7      264.87      346.86     44.61 o 
  -5  -7   7      553.91      650.72     59.00 o 
  -4  -7   7       17.08       10.11     13.19 o 
  -3  -7   7     2363.31     2462.12     73.12 o 
  -2  -7   7     1712.66     1726.29     79.39 o 
  -1  -7   7        5.95        4.05     14.07 o 
   0  -7   7     4876.00     4797.36     95.60 o 
   1  -7   7     2914.56     2767.11    104.33 o 
   2  -7   7     2012.63     2039.55     50.48 o 
   3  -7   7     4811.41     4751.92    117.64 o 
   4  -7   7     1218.21     1221.25     46.02 o 
   5  -7   7     1336.41     1392.63     76.97 o 
   6  -7   7     2567.66     2483.45     68.24 o 
   7  -7   7        9.42        7.76     13.84 o 
   8  -7   7     1858.13     1722.55     54.45 o 
   9  -7   7     1650.43     1644.60    105.73 o 
  10  -7   7        6.16      -11.64     20.71 o 
  11  -7   7     1213.20     1139.82     72.11 o 
  12  -7   7      783.59      717.81     87.04 o 
  13  -7   7      132.87      142.89     36.03 o 
 -10  -6   7       58.73       67.93     43.80 o 
  -9  -6   7      425.87      486.89     73.89 o 
  -8  -6   7      104.62       44.06     41.02 o 
  -7  -6   7      519.33      403.66     72.53 o 
  -6  -6   7     1235.95     1225.95     81.04 o 
  -5  -6   7       41.92       44.90     18.16 o 
  -4  -6   7     2048.33     1989.88     56.09 o 
  -3  -6   7     6666.61     6487.60    152.24 o 
  -2  -6   7       69.47       80.95     17.40 o 
  -1  -6   7     3461.32     3436.40    117.29 o 
   0  -6   7     2967.64     2892.92     65.60 o 
   1  -6   7       44.91       49.50     11.85 o 
   2  -6   7     1287.23     1252.34     46.28 o 
   3  -6   7      608.39      677.70     35.13 o 
   4  -6   7     1062.35     1020.38     42.04 o 
   5  -6   7     2070.16     2198.68     60.70 o 
   6  -6   7      545.97      530.79     33.72 o 
   7  -6   7      226.45      215.38     23.29 o 
   8  -6   7     3072.94     3023.28     94.50 o 
   9  -6   7      534.59      503.53     45.75 o 
  10  -6   7      661.86      565.65     49.77 o 
  11  -6   7     1524.52     1591.23     80.95 o 
  12  -6   7      228.41      242.59     43.56 o 
  13  -6   7      493.24      483.02     53.22 o 
 -11  -5   7       13.08       52.51     45.63 o 
 -10  -5   7      291.52      319.38     92.88 o 
  -9  -5   7      565.51      554.61     73.79 o 
  -8  -5   7       37.58       35.21     30.69 o 
  -7  -5   7     1518.69     1375.63    169.01 o 
  -6  -5   7      757.62      760.61     53.62 o 
  -5  -5   7      727.71      749.50     61.37 o 
  -4  -5   7     4503.39     4379.08     89.89 o 
  -3  -5   7     1498.07     1529.36     50.96 o 
  -2  -5   7     2066.25     2041.32     71.25 o 
  -1  -5   7     2638.33     2448.00     80.51 o 
   0  -5   7     2943.87     3018.70     55.28 o 
   1  -5   7     2879.17     2959.81     50.82 o 
   2  -5   7     4394.87     4406.37     92.14 o 
   3  -5   7      152.59      158.92     17.06 o 
   4  -5   7     1461.79     1417.81     46.87 o 
   5  -5   7     2973.76     2902.52     71.17 o 
   6  -5   7      353.78      328.37     25.97 o 
   7  -5   7     1595.75     1657.12     51.28 o 
   8  -5   7     1313.81     1203.23     63.41 o 
   9  -5   7      142.67      108.75     26.64 o 
  10  -5   7     1295.94     1252.02     69.84 o 
  11  -5   7      507.46      582.84     77.40 o 
  12  -5   7      124.73      107.10     33.08 o 
 -12  -4   7       44.87       10.62     45.10 o 
 -11  -4   7       77.13       90.97     46.30 o 
 -10  -4   7      793.85      619.59     80.06 o 
  -9  -4   7       62.75       44.34     33.59 o 
  -8  -4   7      970.18      894.79     68.46 o 
  -7  -4   7     1803.78     2031.48     89.45 o 
  -6  -4   7      241.96      220.84     26.96 o 
  -5  -4   7     2266.66     2351.97     80.53 o 
  -4  -4   7     4204.29     4238.63    100.33 o 
  -3  -4   7       13.70       30.05     13.51 o 
  -2  -4   7     4948.51     4933.21    146.94 o 
  -1  -4   7     6927.37     7038.10    163.05 o 
   0  -4   7        7.09       13.58      8.91 o 
   1  -4   7     3672.41     3396.19     59.25 o 
   2  -4   7      406.58      352.17     22.43 o 
   3  -4   7     1584.50     1526.28     42.28 o 
   4  -4   7     5337.80     5187.59    102.19 o 
   5  -4   7        8.52        3.04     14.22 o 
   6  -4   7     4472.20     4697.95     96.88 o 
   7  -4   7     1444.58     1431.75     88.93 o 
   8  -4   7      200.30      151.19     36.79 o 
   9  -4   7     1190.46     1032.84     55.94 o 
  10  -4   7     1102.72     1179.48     62.73 o 
  11  -4   7        4.32        4.70     21.47 o 
  12  -4   7      666.72      701.28     66.93 o 
 -12  -3   7       27.50       22.20     40.19 o 
 -11  -3   7      522.51      481.57     98.45 o 
 -10  -3   7      657.61      627.44     76.12 o 
  -9  -3   7      105.54      139.68     34.70 o 
  -8  -3   7     1730.56     1794.83    107.53 o 
  -7  -3   7      114.57       92.58     46.60 o 
  -6  -3   7      989.46      999.74     52.15 o 
  -5  -3   7     2117.77     2093.12     53.53 o 
  -4  -3   7      167.98      211.91     19.79 o 
  -3  -3   7     5061.81     5312.22    119.46 o 
  -2  -3   7     3013.60     2847.61     54.14 o 
  -1  -3   7      627.74      640.37     25.02 o 
   0  -3   7     3537.69     3266.52     67.37 o 
   1  -3   7     5996.00     5802.83     96.05 o 
   2  -3   7       19.14       30.96     10.30 o 
   3  -3   7    12206.39    12612.66    181.96 o 
   4  -3   7     3218.72     3223.34     65.28 o 
   5  -3   7      112.21      111.56     15.40 o 
   6  -3   7     2460.63     2467.00     73.00 o 
   7  -3   7     1939.13     1931.00     67.46 o 
   8  -3   7     1219.69     1277.41     59.97 o 
   9  -3   7     2018.37     1920.43     74.07 o 
  10  -3   7      165.06      121.54     27.30 o 
  11  -3   7      287.31      271.43     36.15 o 
  12  -3   7      595.71      667.59     53.33 o 
 -13  -2   7       22.93       -7.62     39.05 o 
 -12  -2   7      311.41      330.21     63.15 o 
 -11  -2   7      795.79      846.25     87.80 o 
 -10  -2   7        4.73        3.73     26.96 o 
  -9  -2   7      961.12     1047.44     97.80 o 
  -8  -2   7     1156.67     1121.97    300.94 o 
  -7  -2   7       39.85       31.39     29.86 o 
  -6  -2   7     2490.04     2460.00    108.24 o 
  -5  -2   7     4789.82     4741.35     80.19 o 
  -4  -2   7      264.22      236.69     16.42 o 
  -3  -2   7     7030.17     7272.70    129.67 o 
  -2  -2   7     3442.43     3315.49     59.39 o 
  -1  -2   7      853.98     1090.91     46.20 o 
   0  -2   7    21191.56    21726.97    310.08 o 
   1  -2   7     2923.06     2811.39     64.70 o 
   2  -2   7     4582.83     4606.04     82.39 o 
   3  -2   7     8227.02     8216.77    118.40 o 
   4  -2   7       57.77       42.78     12.75 o 
   5  -2   7     4637.72     4716.04     87.91 o 
   6  -2   7     1337.01     1341.63     56.18 o 
   7  -2   7      400.39      331.19     32.18 o 
   8  -2   7     1434.87     1539.51     64.43 o 
   9  -2   7      761.01      844.66     52.41 o 
  10  -2   7       22.47        3.00     20.71 o 
  11  -2   7      742.49      758.25     52.72 o 
  12  -2   7      131.72      116.00     34.24 o 
 -13  -1   7      110.22       62.30     61.04 o 
 -12  -1   7      576.28      599.04     78.03 o 
 -11  -1   7      549.03      536.90     93.20 o 
 -10  -1   7      271.15      342.23     55.18 o 
  -9  -1   7     1984.40     2209.09    112.96 o 
  -8  -1   7       27.13       47.63     24.75 o 
  -7  -1   7     1663.67     1717.47     89.80 o 
  -6  -1   7      853.98      935.95     49.54 o 
  -5  -1   7      103.00       99.08     14.43 o 
  -4  -1   7     3551.22     3724.21     69.72 o 
  -3  -1   7     8621.54     8338.41    134.21 o 
  -2  -1   7       80.70      101.12     11.17 o 
  -1  -1   7    14048.85    14496.61    221.05 o 
   0  -1   7     5296.40     5156.50     84.08 o 
   1  -1   7     2123.79     2190.35     48.52 o 
   2  -1   7     6759.26     6758.07    100.75 o 
   3  -1   7     1232.15     1279.70     49.09 o 
   4  -1   7      409.74      394.41     24.29 o 
   5  -1   7     2160.69     2157.79     49.25 o 
   6  -1   7      597.53      576.72     38.69 o 
   7  -1   7     1001.73      974.06     51.93 o 
   8  -1   7     1316.44     1322.99     61.63 o 
   9  -1   7       89.95      145.90     27.00 o 
  10  -1   7      322.79      287.00     42.55 o 
  11  -1   7      281.75      293.55     37.40 o 
 -14   0   7        0.08      -10.62     40.14 o 
 -13   0   7      753.18      777.13    120.11 o 
 -12   0   7      790.79      749.57    113.55 o 
 -11   0   7        0.90        9.19     39.38 o 
 -10   0   7     1811.83     1614.61    104.28 o 
  -9   0   7      917.87     1060.51     82.52 o 
  -8   0   7      590.40      545.49     66.67 o 
  -7   0   7     4325.39     4333.27    121.28 o 
  -6   0   7     3249.13     3280.78     96.40 o 
  -5   0   7     4074.21     4180.30     66.68 o 
  -4   0   7    10292.03    10101.91    282.81 o 
  -3   0   7      424.27      504.05     20.54 o 
  -2   0   7     2891.74     2828.80     52.93 o 
  -1   0   7     7642.12     7330.67    101.20 o 
   0   0   7      316.17      339.85     17.21 o 
   1   0   7     2469.17     2231.01     44.55 o 
   2   0   7     7435.49     7704.18    118.66 o 
   3   0   7        5.06        2.24      8.36 o 
   4   0   7     2539.51     2543.36     57.76 o 
   5   0   7     1252.51     1259.83     53.30 o 
   6   0   7       26.49       -0.43     14.53 o 
   7   0   7     1041.40      975.61     52.35 o 
   8   0   7      120.29      139.29     25.61 o 
   9   0   7      147.93      171.49     28.91 o 
  10   0   7      523.03      561.37     46.71 o 
  11   0   7       55.17       47.15     37.14 o 
 -14   1   7      131.80      171.97     71.54 o 
 -13   1   7     1184.52     1322.57    145.06 o 
 -12   1   7      575.72      646.52    100.42 o 
 -11   1   7      435.71      480.46     83.36 o 
 -10   1   7     2116.12     2163.43     88.09 o 
  -9   1   7       14.63       12.26     19.89 o 
  -8   1   7     4446.50     4419.29    126.59 o 
  -7   1   7     4886.78     4734.40    129.55 o 
  -6   1   7      575.82      575.86     21.06 o 
  -5   1   7    12990.23    12579.17    219.37 o 
  -4   1   7     3181.73     2980.90     82.03 o 
  -3   1   7     7280.06     7854.63    107.92 o 
  -2   1   7    13175.15    12697.78    142.86 o 
  -1   1   7    11541.59    11726.20    140.79 o 
   0   1   7     5950.22     5881.16     87.09 o 
   1   1   7     9336.85     9450.81    128.92 o 
   2   1   7      980.29     1001.66     50.77 o 
   3   1   7      838.33      758.33     43.39 o 
   4   1   7     1140.05     1261.80     45.03 o 
   5   1   7       11.83       -3.12     13.93 o 
   6   1   7     1041.15     1106.89     54.61 o 
   7   1   7      572.57      599.55     48.54 o 
   8   1   7       34.08       28.38     19.79 o 
   9   1   7      487.05      486.90     56.75 o 
  10   1   7      222.43      182.83     43.09 o 
  11   1   7        5.13      -30.76     49.89 o 
 -15   2   7        5.92       24.94     59.07 o 
 -14   2   7      842.39      743.66    118.80 o 
 -13   2   7      602.44      636.67    105.67 o 
 -12   2   7       59.23       51.85     43.98 o 
 -11   2   7     2319.09     2582.13    118.11 o 
 -10   2   7      849.28      893.82     79.55 o 
  -9   2   7     2664.64     2786.13     97.89 o 
  -8   2   7     6766.51     6940.20    265.82 o 
  -7   2   7      982.22     1024.61     58.64 o 
  -6   2   7     2130.04     2074.88     56.45 o 
  -5   2   7     4665.04     4650.88     99.61 o 
  -4   2   7        9.54       -2.97      7.81 o 
  -3   2   7     8782.73     8793.32    104.00 o 
  -2   2   7     9335.96     9152.61    115.81 o 
  -1   2   7      767.99      791.01     25.58 o 
   0   2   7     1811.67     1732.20     38.84 o 
   1   2   7     2473.19     2659.69     58.46 o 
   2   2   7       14.52       28.33     10.41 o 
   3   2   7     1692.42     1625.87     43.65 o 
   4   2   7     1348.74     1238.34     49.30 o 
   5   2   7       97.84       77.51     21.63 o 
   6   2   7     1882.48     1703.82     73.68 o 
   7   2   7       44.66       71.40     24.74 o 
   8   2   7      268.30      193.36     42.76 o 
   9   2   7      364.61      271.71     97.62 o 
  10   2   7       14.25       -7.02     41.26 o 
 -15   3   7      470.03      363.62     95.17 o 
 -14   3   7      817.02      746.28    116.18 o 
 -13   3   7       24.60       84.03     39.44 o 
 -12   3   7     1119.46     1096.75     86.87 o 
 -11   3   7     2286.42     2243.61    110.82 o 
 -10   3   7       90.00       39.31     23.75 o 
  -9   3   7     3214.53     3154.57    109.36 o 
  -8   3   7     1929.24     1871.54     95.24 o 
  -7   3   7      342.68      382.64     44.05 o 
  -6   3   7     9449.11     9433.67    175.74 o 
  -5   3   7     1762.74     1671.40     70.30 o 
  -4   3   7     2763.88     2863.71     50.14 o 
  -3   3   7     4824.47     4508.12     65.83 o 
  -2   3   7     5821.25     6134.67     85.22 o 
  -1   3   7     1304.12     1453.44     33.08 o 
   0   3   7     2906.61     2769.92     53.82 o 
   1   3   7      900.49      888.70     33.73 o 
   2   3   7     1089.13     1044.65     36.82 o 
   3   3   7     2548.88     2472.14     57.00 o 
   4   3   7        0.98       -7.98     13.47 o 
   5   3   7      792.28      791.17     72.47 o 
   6   3   7      321.23      266.79     42.60 o 
   7   3   7       36.34       12.88     28.16 o 
   8   3   7      517.64      500.19     63.22 o 
   9   3   7      157.95      194.21     59.55 o 
 -15   4   7      853.54      878.21    126.68 o 
 -14   4   7      296.68      242.38     54.82 o 
 -13   4   7      785.43      740.62     79.36 o 
 -12   4   7     1818.52     1769.85    156.87 o 
 -11   4   7      106.69      143.09     37.65 o 
 -10   4   7     2035.59     1762.96     93.74 o 
  -9   4   7     3577.48     3416.77    172.28 o 
  -8   4   7      113.10       99.98     13.98 o 
  -7   4   7     2069.17     2208.45     62.18 o 
  -6   4   7     3792.26     3703.61     88.31 o 
  -5   4   7      155.41      158.14     13.00 o 
  -4   4   7     3168.70     2979.13     62.57 o 
  -3   4   7      639.68      597.66     24.23 o 
  -2   4   7       24.87       28.94      9.33 o 
  -1   4   7     5027.40     5111.42     82.50 o 
   0   4   7     1354.08     1423.34     37.24 o 
   1   4   7     1377.30     1301.81     45.66 o 
   2   4   7     1617.53     1601.52     55.05 o 
   3   4   7      178.04      164.61     19.71 o 
   4   4   7       68.39       47.66     20.79 o 
   5   4   7     1448.66     1424.01     88.20 o 
   6   4   7       26.35      -11.77     24.61 o 
   7   4   7      442.65      462.85     58.41 o 
   8   4   7      207.17      242.78     50.98 o 
   9   4   7        0.47       26.82     38.51 o 
 -15   5   7      515.26      567.14     78.67 o 
 -14   5   7      138.47      107.14     44.74 o 
 -13   5   7     1933.97     2128.46    123.81 o 
 -12   5   7     1366.15     1536.62    102.80 o 
 -11   5   7      463.37      458.64     57.78 o 
 -10   5   7     3640.42     3648.71    144.09 o 
  -9   5   7      808.25      798.22     69.15 o 
  -8   5   7      946.70      965.37     41.31 o 
  -7   5   7     6358.22     6007.60    127.64 o 
  -6   5   7     1102.02     1095.66     45.79 o 
  -5   5   7     1231.56     1300.42     36.00 o 
  -4   5   7     3611.54     3549.73     72.89 o 
  -3   5   7      174.38      152.21     15.19 o 
  -2   5   7     4883.03     4792.45     85.26 o 
  -1   5   7     4040.96     4035.76     76.01 o 
   0   5   7      149.22      133.91     20.65 o 
   1   5   7      478.71      514.81     35.91 o 
   2   5   7     1112.43     1166.41     50.12 o 
   3   5   7        0.73        9.68     15.44 o 
   4   5   7      673.76      714.33     75.98 o 
   5   5   7      467.69      506.54     47.63 o 
   6   5   7       59.34       40.40     39.37 o 
   7   5   7      101.58       77.62     39.16 o 
   8   5   7       40.41      -32.91     43.30 o 
 -15   6   7       55.27      110.93     78.76 o 
 -14   6   7      825.71      779.80     83.01 o 
 -13   6   7     2225.00     2268.79    122.41 o 
 -12   6   7      305.44      293.19     88.61 o 
 -11   6   7     2148.16     1952.31    107.23 o 
 -10   6   7     3248.77     2997.54    130.63 o 
  -9   6   7        9.16       20.59     12.87 o 
  -8   6   7     2325.37     2369.60     76.98 o 
  -7   6   7     4472.89     4393.87    117.17 o 
  -6   6   7       42.89       45.07     15.55 o 
  -5   6   7     3208.31     3127.89     63.98 o 
  -4   6   7      384.06      417.48     26.91 o 
  -3   6   7     1383.84     1277.67     43.00 o 
  -2   6   7     4919.99     5152.97     92.07 o 
  -1   6   7       14.28       -0.48     13.97 o 
   0   6   7      248.77      247.41     27.16 o 
   1   6   7      267.15      305.00     33.25 o 
   2   6   7        3.69      -14.71     14.71 o 
   3   6   7      729.24      793.94     43.37 o 
   4   6   7      298.28      236.90     39.10 o 
   5   6   7        1.37        3.69     26.08 o 
   6   6   7      102.67       84.92     31.70 o 
   7   6   7       28.01       14.54     39.22 o 
 -15   7   7       85.35      123.40     73.51 o 
 -14   7   7     1320.84     1343.47    108.46 o 
 -13   7   7      363.04      316.29     55.67 o 
 -12   7   7      299.93      325.94     54.46 o 
 -11   7   7     2005.94     2056.46    113.22 o 
 -10   7   7      635.98      586.89     35.01 o 
  -9   7   7      960.79      944.81     49.62 o 
  -8   7   7     4305.24     4173.82    116.24 o 
  -7   7   7      512.16      425.76     38.76 o 
  -6   7   7     1900.65     1868.66     86.32 o 
  -5   7   7     2185.13     2174.91     57.68 o 
  -4   7   7      404.15      399.96     28.30 o 
  -3   7   7     1613.00     1524.96     53.12 o 
  -2   7   7     3199.26     3295.04     78.03 o 
  -1   7   7       93.11       81.54     20.16 o 
   0   7   7     2330.11     2218.41     72.33 o 
   1   7   7       10.97        0.20     16.74 o 
   2   7   7      446.52      468.18     43.67 o 
   3   7   7      282.39      300.76     44.58 o 
   4   7   7      155.84      155.55     39.11 o 
   5   7   7       76.26       44.56     41.03 o 
   6   7   7       97.81      106.69     40.14 o 
 -15   8   7      616.12      713.47    132.59 o 
 -14   8   7     1225.34     1315.61    128.98 o 
 -13   8   7       34.05        0.37     50.54 o 
 -12   8   7     2617.83     2450.05    126.46 o 
 -11   8   7     1661.09     1875.21    114.54 o 
 -10   8   7       47.28       43.02     17.59 o 
  -9   8   7     1981.91     2038.31     75.73 o 
  -8   8   7     1852.93     1762.75     74.45 o 
  -7   8   7      374.67      359.28     38.12 o 
  -6   8   7     1599.55     1548.61     70.14 o 
  -5   8   7      301.20      268.77     31.15 o 
  -4   8   7     1456.58     1437.97     50.96 o 
  -3   8   7     2577.04     2601.21     69.35 o 
  -2   8   7       55.22       26.76     18.09 o 
  -1   8   7      492.74      481.17     39.74 o 
   0   8   7      128.44      154.49     26.93 o 
   1   8   7        0.14        5.43     17.60 o 
   2   8   7      449.78      542.00     40.64 o 
   3   8   7      353.92      263.19     45.57 o 
   4   8   7        1.72        6.52     35.77 o 
   5   8   7      168.13      286.30     62.42 o 
   6   8   7        6.37        9.85     68.26 o 
 -15   9   7      528.59      733.16    135.21 o 
 -14   9   7       31.34       20.36     41.76 o 
 -13   9   7      398.96      472.78     67.26 o 
 -12   9   7     1740.97     1724.33    297.66 o 
 -11   9   7      219.59      208.40     27.14 o 
 -10   9   7     1344.61     1233.02     80.67 o 
  -9   9   7     1105.79     1028.48     60.63 o 
  -8   9   7       11.68        5.01     19.38 o 
  -7   9   7     1595.02     1464.56     71.38 o 
  -6   9   7     1308.34     1290.09     81.09 o 
  -5   9   7      146.24      118.70     20.53 o 
  -4   9   7      861.61      915.19     45.29 o 
  -3   9   7      616.90      629.16     44.67 o 
  -2   9   7      417.39      397.17     54.95 o 
  -1   9   7     1001.09     1090.61     58.36 o 
   0   9   7      169.69      199.89     36.47 o 
   1   9   7      215.54      174.65     29.91 o 
   2   9   7      328.81      349.67     39.05 o 
   3   9   7       12.38        1.02     39.17 o 
   4   9   7       25.32      -16.72     42.63 o 
 -15  10   7      585.37      574.32    126.68 o 
 -14  10   7      225.83      225.79     82.70 o 
 -13  10   7     1968.79     2004.72    129.80 o 
 -12  10   7      424.41      443.30     33.64 o 
 -11  10   7      559.48      568.61     46.35 o 
 -10  10   7     1234.56     1325.29     68.85 o 
  -9  10   7      293.16      328.92     46.12 o 
  -8  10   7      564.62      591.29     51.63 o 
  -7  10   7     1079.67      988.53     64.89 o 
  -6  10   7       50.83       33.08     22.57 o 
  -5  10   7      681.38      706.18     41.86 o 
  -4  10   7      482.18      529.55     38.70 o 
  -3  10   7       15.17       24.00     19.63 o 
  -2  10   7      832.81      817.77    104.23 o 
  -1  10   7      280.54      294.74     51.63 o 
   0  10   7        0.56       14.82     22.15 o 
   1  10   7       69.57      106.09     31.00 o 
   2  10   7       46.03       31.98     24.52 o 
   3  10   7        9.45       18.50     41.85 o 
 -14  11   7     1055.29      901.84    150.96 o 
 -13  11   7      648.64      635.26    145.71 o 
 -12  11   7       21.55       15.41     21.72 o 
 -11  11   7      942.89      925.42     98.56 o 
 -10  11   7      533.01      498.39     49.81 o 
  -9  11   7      258.13      172.33     36.13 o 
  -8  11   7     1464.89     1626.38     83.75 o 
  -7  11   7      177.27      185.78     35.78 o 
  -6  11   7      195.40      210.75     32.42 o 
  -5  11   7      679.35      713.35     44.95 o 
  -4  11   7       77.02       45.15     24.61 o 
  -3  11   7      119.67      130.43     28.48 o 
  -2  11   7      266.03      231.18     34.79 o 
  -1  11   7       32.57        7.10     25.73 o 
   0  11   7       37.52       37.47     29.37 o 
   1  11   7       63.55       76.93     31.85 o 
   2  11   7        0.38       25.92     61.37 o 
 -14  12   7      674.05      863.12    147.03 o 
 -13  12   7      187.21      175.98     33.09 o 
 -12  12   7      520.38      538.99     84.44 o 
 -11  12   7     1044.72     1129.62     72.54 o 
 -10  12   7       23.27       22.84     26.62 o 
  -9  12   7      656.86      627.47     63.90 o 
  -8  12   7      962.61     1089.53     99.93 o 
  -7  12   7       52.36       47.84     28.75 o 
  -6  12   7      580.86      581.67     51.06 o 
  -5  12   7      468.96      394.23     66.03 o 
  -4  12   7        0.29        1.17     22.82 o 
  -3  12   7      349.23      376.13     60.07 o 
  -2  12   7       70.59       33.04     31.09 o 
  -1  12   7       34.54       24.61     30.37 o 
   0  12   7      154.68      124.51     38.41 o 
   1  12   7        1.89       -5.71     29.15 o 
 -13  13   7      169.45      114.73     36.58 o 
 -12  13   7      814.10      786.89    176.03 o 
 -11  13   7      281.69      295.44     44.55 o 
 -10  13   7       92.22       79.89     36.00 o 
  -9  13   7      905.26     1015.92     76.86 o 
  -8  13   7      163.54      135.53     38.39 o 
  -7  13   7       60.36       98.75     34.80 o 
  -6  13   7      281.67      317.44     40.59 o 
  -5  13   7       39.78       59.66     36.30 o 
  -4  13   7       67.87       67.64     35.04 o 
  -3  13   7      165.55      149.76     39.61 o 
  -2  13   7        3.39       22.37     33.08 o 
  -1  13   7       16.01        3.60     31.03 o 
 -11  14   7       49.82       37.40     33.04 o 
 -10  14   7      280.55      328.24     50.86 o 
  -9  14   7      247.38      135.04     40.66 o 
  -8  14   7        2.02      -15.20     30.08 o 
  -7  14   7      236.21      181.52     38.60 o 
  -6  14   7       74.70      127.22     43.28 o 
  -5  14   7       16.02      -21.62     36.59 o 
  -4  14   7       63.74       22.70     35.87 o 
   1 -14   8       55.21       80.79     42.31 o 
   2 -14   8      214.42      230.42     55.19 o 
   3 -14   8       20.38       40.64     41.07 o 
   4 -14   8      605.96      518.51     73.31 o 
   5 -14   8      165.16      211.11     55.17 o 
   6 -14   8      275.52      209.95     53.54 o 
   7 -14   8      697.08      729.59    105.67 o 
   8 -14   8      155.17       31.51     55.13 o 
  -2 -13   8      282.29      230.34     59.93 o 
  -1 -13   8        0.78      -12.84     27.27 o 
   0 -13   8      131.76      136.55     45.55 o 
   1 -13   8      372.75      467.18    177.55 o 
   2 -13   8        6.23       37.41     35.27 o 
   3 -13   8      882.84      735.78     83.82 o 
   4 -13   8      620.48      569.36     59.33 o 
   5 -13   8       31.65        4.18     41.02 o 
   6 -13   8      728.53      840.12    135.87 o 
   7 -13   8      561.37      604.62    224.48 o 
   8 -13   8      151.87       46.29     39.71 o 
   9 -13   8     1388.56     1574.99    108.06 o 
  -3 -12   8       97.09       81.42     29.06 o 
  -2 -12   8      232.53      235.25     38.75 o 
  -1 -12   8       24.70       21.63     26.15 o 
   0 -12   8      444.27      392.01     49.72 o 
   1 -12   8      200.65      152.00     42.45 o 
   2 -12   8      461.96      479.77     65.90 o 
   3 -12   8      610.56      593.15     71.24 o 
   4 -12   8      233.19      203.55     38.83 o 
   5 -12   8      383.66      446.79     99.44 o 
   6 -12   8     1232.74     1408.82    101.53 o 
   7 -12   8        9.56      -26.42     30.26 o 
   8 -12   8      675.11      831.37     79.30 o 
   9 -12   8      962.07      962.17     71.07 o 
  10 -12   8       49.11       32.93     25.30 o 
  -5 -11   8        4.28       -3.10     48.57 o 
  -4 -11   8      119.28       83.85     36.04 o 
  -3 -11   8      580.58      633.65     49.49 o 
  -2 -11   8        0.38       10.07     23.67 o 
  -1 -11   8      481.89      529.73     61.11 o 
   0 -11   8      125.03      114.29     27.43 o 
   1 -11   8        0.25      -25.51     25.51 o 
   2 -11   8     1181.65     1280.49     93.98 o 
   3 -11   8     1996.02     1908.93     89.37 o 
   4 -11   8      100.78       90.23     30.33 o 
   5 -11   8     1346.55     1420.95     95.88 o 
   6 -11   8      134.20      116.45     37.87 o 
   7 -11   8      201.18      138.92     77.45 o 
   8 -11   8     1648.35     1821.56     82.80 o 
   9 -11   8      306.07      286.47     34.28 o 
  10 -11   8      424.79      453.92     67.90 o 
  11 -11   8     1102.74      973.03     73.98 o 
  -6 -10   8       79.65       60.36     76.14 o 
  -5 -10   8       93.61       91.86     56.15 o 
  -4 -10   8      692.01      838.79     45.12 o 
  -3 -10   8      345.75      364.18     38.05 o 
  -2 -10   8      276.49      229.78     53.05 o 
  -1 -10   8      689.02      786.33     52.97 o 
   0 -10   8      299.32      285.61     34.36 o 
   1 -10   8     1763.06     1743.18    100.70 o 
   2 -10   8     1881.67     1895.68     98.73 o 
   3 -10   8       66.53       71.21     26.61 o 
   4 -10   8      534.59      535.73     50.21 o 
   5 -10   8      184.46      179.64     40.74 o 
   6 -10   8        0.68       -1.95     21.93 o 
   7 -10   8     1823.19     1883.98     67.88 o 
   8 -10   8     1782.47     1814.80    110.60 o 
   9 -10   8      238.35      208.05     32.03 o 
  10 -10   8     1027.03     1132.17     42.58 o 
  11 -10   8      345.95      244.74     45.28 o 
  12 -10   8      154.92       30.85     55.79 o 
  -7  -9   8      199.85      181.28     56.27 o 
  -6  -9   8        2.46      -18.31     33.91 o 
  -5  -9   8      214.76      163.24     58.37 o 
  -4  -9   8      480.24      468.20     36.59 o 
  -3  -9   8       17.50        6.71     17.73 o 
  -2  -9   8     1182.86     1108.92     81.09 o 
  -1  -9   8      373.97      414.07     38.42 o 
   0  -9   8      275.15      262.48     31.03 o 
   1  -9   8     2020.61     2059.23     87.82 o 
   2  -9   8      751.28      641.29     62.35 o 
   3  -9   8       10.98        8.76     20.17 o 
   4  -9   8     3251.89     3039.77    125.20 o 
   5  -9   8      429.24      495.09     55.95 o 
   6  -9   8     3649.97     3386.93     87.94 o 
   7  -9   8     2951.69     3070.38     84.01 o 
   8  -9   8        4.30      -10.44     15.90 o 
   9  -9   8     1005.23      958.04     71.63 o 
  10  -9   8      649.66      702.84     58.92 o 
  11  -9   8       58.82       46.20     29.56 o 
  12  -9   8      790.62      773.71    110.65 o 
  -8  -8   8      304.17      246.68     59.98 o 
  -7  -8   8       91.84       64.30     42.89 o 
  -6  -8   8      181.01      191.60     53.62 o 
  -5  -8   8      525.90      427.08     49.61 o 
  -4  -8   8      167.58      172.78     30.22 o 
  -3  -8   8     1155.65     1020.17     55.90 o 
  -2  -8   8     1887.19     1858.27     66.44 o 
  -1  -8   8        7.53       -1.79     14.76 o 
   0  -8   8      980.53      987.44     80.73 o 
   1  -8   8     4009.96     4108.28    100.47 o 
   2  -8   8       16.35       31.41     20.81 o 
   3  -8   8     7205.41     7026.78    171.42 o 
   4  -8   8     1997.82     2001.87     66.83 o 
   5  -8   8     1031.90     1104.29     49.71 o 
   6  -8   8     2532.06     2601.50     73.91 o 
   7  -8   8     1154.29     1031.42     57.33 o 
   8  -8   8      973.53     1023.49     49.51 o 
   9  -8   8     1443.47     1491.47     73.82 o 
  10  -8   8      104.29      103.36     30.55 o 
  11  -8   8      527.12      580.84     56.21 o 
  12  -8   8     1145.61     1286.31     82.89 o 
  -9  -7   8      209.60      269.64     62.78 o 
  -8  -7   8      228.78      303.79    114.54 o 
  -7  -7   8       11.75       32.10     36.76 o 
  -6  -7   8      621.11      441.77     65.52 o 
  -5  -7   8      552.71      565.93     51.75 o 
  -4  -7   8      393.50      325.40     28.06 o 
  -3  -7   8     2544.95     2428.15     73.51 o 
  -2  -7   8      636.19      596.99     40.03 o 
  -1  -7   8      104.97       76.11     18.93 o 
   0  -7   8     6169.71     6144.34    124.50 o 
   1  -7   8      775.34      839.19     37.83 o 
   2  -7   8     2290.44     2319.72     71.96 o 
   3  -7   8     2397.94     2393.87     59.60 o 
   4  -7   8      210.10      203.64     24.17 o 
   5  -7   8      790.28      770.76     42.04 o 
   6  -7   8     1215.40     1250.83     51.26 o 
   7  -7   8       68.29       51.42     17.66 o 
   8  -7   8     2562.73     2640.50     62.28 o 
   9  -7   8      989.56      938.31     62.82 o 
  10  -7   8       78.22       45.77     26.68 o 
  11  -7   8     1104.51     1151.73    108.95 o 
  12  -7   8      324.44      326.23     57.12 o 
 -10  -6   8      152.59      174.07    104.03 o 
  -9  -6   8      561.18      611.88    164.42 o 
  -8  -6   8       72.75       61.04     45.95 o 
  -7  -6   8      440.83      315.91     55.12 o 
  -6  -6   8      434.64      491.05     76.25 o 
  -5  -6   8       28.36       38.54     11.70 o 
  -4  -6   8     1260.60     1260.03     80.36 o 
  -3  -6   8     3769.83     3759.13     93.57 o 
  -2  -6   8       23.58        9.46     14.05 o 
  -1  -6   8     1855.36     1876.24     59.63 o 
   0  -6   8     1640.26     1691.85     50.50 o 
   1  -6   8      185.86      154.11     16.04 o 
   2  -6   8     3271.72     3236.37     81.92 o 
   3  -6   8     1543.96     1529.54     47.14 o 
   4  -6   8      819.69      813.55     40.66 o 
   5  -6   8     3060.72     3013.48     76.55 o 
   6  -6   8      168.09      159.56     29.66 o 
   7  -6   8     2824.78     2872.83     65.29 o 
   8  -6   8     2112.15     2207.08     60.57 o 
   9  -6   8      150.85       60.93     26.01 o 
  10  -6   8      747.55      713.90     56.73 o 
  11  -6   8     1316.66     1106.06     94.74 o 
  12  -6   8        2.41       -0.13     28.14 o 
 -11  -5   8        3.51      -25.62     40.25 o 
 -10  -5   8      471.37      519.17    133.90 o 
  -9  -5   8      345.54      299.83     58.89 o 
  -8  -5   8      170.41      243.46     49.99 o 
  -7  -5   8     1621.02     1689.48     90.70 o 
  -6  -5   8      421.50      474.35     49.68 o 
  -5  -5   8     1382.31     1351.40     45.49 o 
  -4  -5   8     5600.67     5490.31    108.37 o 
  -3  -5   8      176.36      193.36     22.76 o 
  -2  -5   8     4089.92     3919.93     92.03 o 
  -1  -5   8     2702.80     2650.61     62.59 o 
   0  -5   8      477.75      534.23     31.42 o 
   1  -5   8     4420.27     4488.59     70.17 o 
   2  -5   8     1916.51     1759.62     46.92 o 
   3  -5   8      408.67      425.54     31.80 o 
   4  -5   8     2489.06     2314.40     63.17 o 
   5  -5   8      739.07      791.62     40.27 o 
   6  -5   8      159.19      163.47     18.73 o 
   7  -5   8     5098.72     5073.01    106.27 o 
   8  -5   8     1483.76     1476.54     72.67 o 
   9  -5   8      154.53      147.71     30.49 o 
  10  -5   8     1361.21     1217.95    150.46 o 
  11  -5   8      265.64      182.24     36.88 o 
  12  -5   8      157.61      185.86     39.99 o 
 -12  -4   8       20.86        2.22     43.91 o 
 -11  -4   8      267.26      132.39     49.89 o 
 -10  -4   8      939.69      903.57    155.89 o 
  -9  -4   8      125.89       60.44     34.26 o 
  -8  -4   8     1146.09     1147.96     76.85 o 
  -7  -4   8     2410.63     2425.53     98.98 o 
  -6  -4   8       51.34       66.95     27.66 o 
  -5  -4   8     3095.48     3112.82     75.08 o 
  -4  -4   8     1154.36     1192.35     51.33 o 
  -3  -4   8     2266.54     2145.76     76.45 o 
  -2  -4   8     1520.55     1327.06     44.52 o 
  -1  -4   8     1314.23     1316.17     50.83 o 
   0  -4   8     1650.98     1573.43     40.79 o 
   1  -4   8     6635.02     6580.69     99.14 o 
   2  -4   8     1302.02     1384.66     42.29 o 
   3  -4   8     1667.55     1625.55     50.71 o 
   4  -4   8     6882.11     6793.24    128.38 o 
   5  -4   8      845.31      909.28     36.26 o 
   6  -4   8     1976.26     2000.66     58.84 o 
   7  -4   8     3476.28     3392.86    102.68 o 
   8  -4   8       10.45       20.73     20.48 o 
   9  -4   8      874.54      813.32     59.08 o 
  10  -4   8      364.25      345.22     44.46 o 
  11  -4   8       51.56       37.45     27.93 o 
  12  -4   8      330.32      443.04     50.16 o 
 -12  -3   8       29.21       38.37     42.39 o 
 -11  -3   8      969.85      813.74     90.45 o 
 -10  -3   8      477.92      398.35    111.25 o 
  -9  -3   8      343.69      289.94     43.11 o 
  -8  -3   8     1183.32     1504.62    210.04 o 
  -7  -3   8       61.31      102.84     32.66 o 
  -6  -3   8      395.37      478.89     55.81 o 
  -5  -3   8     2074.02     2069.53     72.76 o 
  -4  -3   8       20.69        7.95     10.48 o 
  -3  -3   8     7413.77     7580.48    161.19 o 
  -2  -3   8     4183.58     4107.93    113.05 o 
  -1  -3   8       84.87      109.51     13.41 o 
   0  -3   8     7221.71     7422.43    115.41 o 
   1  -3   8     7540.88     7518.90    116.82 o 
   2  -3   8      291.49      355.26     25.02 o 
   3  -3   8     5762.76     5564.42    109.41 o 
   4  -3   8     4547.22     4520.40    115.85 o 
   5  -3   8      522.63      492.42     29.56 o 
   6  -3   8     6556.11     6350.86    112.60 o 
   7  -3   8       39.07       41.05     18.29 o 
   8  -3   8      656.34      610.57     69.59 o 
   9  -3   8      661.80      682.95     56.09 o 
  10  -3   8       35.87       -2.12     23.02 o 
  11  -3   8      507.46      550.29     49.09 o 
  12  -3   8      338.19      255.52     46.59 o 
 -13  -2   8        1.62       -1.58     40.21 o 
 -12  -2   8      524.49      515.61     77.10 o 
 -11  -2   8      646.03      736.67     85.98 o 
 -10  -2   8        3.92       24.94     38.73 o 
  -9  -2   8     1039.21     1062.70     90.33 o 
  -8  -2   8     1763.28     1884.27    103.59 o 
  -7  -2   8      126.23      118.44     32.80 o 
  -6  -2   8     2683.12     2633.55    115.79 o 
  -5  -2   8      213.66      159.69     21.38 o 
  -4  -2   8     2088.16     2170.82     92.52 o 
  -3  -2   8     5608.22     5393.91     94.04 o 
  -2  -2   8     1116.82     1271.38     56.16 o 
  -1  -2   8     2943.41     2745.13     55.59 o 
   0  -2   8     4538.64     4630.99     80.26 o 
   1  -2   8     1016.61     1083.58     36.31 o 
   2  -2   8     3811.50     3828.76     75.63 o 
   3  -2   8     6626.46     6348.63    100.05 o 
   4  -2   8       19.71       21.00     11.88 o 
   5  -2   8      355.00      387.82     25.89 o 
   6  -2   8      846.38      844.03     48.79 o 
   7  -2   8       31.53       27.41     18.13 o 
   8  -2   8      979.19     1136.30     60.25 o 
   9  -2   8      619.85      654.45     61.89 o 
  10  -2   8      296.25      279.04     36.75 o 
  11  -2   8      583.73      661.04     52.99 o 
 -13  -1   8      125.01       89.76     47.30 o 
 -12  -1   8      680.35      638.64    108.96 o 
 -11  -1   8       98.49       17.72     44.63 o 
 -10  -1   8      815.50      924.16    117.49 o 
  -9  -1   8     1186.76     1211.90     92.70 o 
  -8  -1   8        1.49       -5.96     21.21 o 
  -7  -1   8      370.41      450.03     53.32 o 
  -6  -1   8     1654.67     1712.87     51.04 o 
  -5  -1   8       40.81       26.99     13.17 o 
  -4  -1   8     7775.05     7926.78    130.68 o 
  -3  -1   8     3555.53     3363.58     58.66 o 
  -2  -1   8        4.60        9.82      8.62 o 
  -1  -1   8    11566.13    11603.29    168.72 o 
   0  -1   8     5363.05     5272.82    102.44 o 
   1  -1   8     2829.83     2828.46     49.85 o 
   2  -1   8     5301.27     5223.53     92.37 o 
   3  -1   8     1276.81     1182.66     41.29 o 
   4  -1   8      846.03      762.84     37.60 o 
   5  -1   8     4279.73     4278.99     88.35 o 
   6  -1   8      200.13      133.33     23.74 o 
   7  -1   8     2396.34     2428.46     78.91 o 
   8  -1   8      926.00      931.33     56.16 o 
   9  -1   8        1.74       12.61     21.54 o 
  10  -1   8      349.79      336.31     39.44 o 
  11  -1   8      218.38      205.34     35.97 o 
 -14   0   8        6.93      -11.33     37.38 o 
 -13   0   8      741.43      970.76    135.21 o 
 -12   0   8      380.01      536.25    100.42 o 
 -11   0   8      331.70      309.15     76.14 o 
 -10   0   8     1972.54     2017.00    150.31 o 
  -9   0   8     1602.98     1551.20    143.09 o 
  -8   0   8       41.74       73.86     30.74 o 
  -7   0   8     3368.08     3530.76    107.26 o 
  -6   0   8      539.26      562.41     30.79 o 
  -5   0   8     7204.98     7161.61    139.89 o 
  -4   0   8    10296.98    10540.27    165.27 o 
  -3   0   8       18.05        1.77      7.14 o 
  -2   0   8     3835.05     3581.32     68.69 o 
  -1   0   8     5707.49     5930.42     88.39 o 
   0   0   8      681.97      720.90     24.75 o 
   1   0   8     6706.07     6562.46    105.18 o 
   2   0   8     1767.62     1859.33     45.85 o 
   3   0   8       10.23       -0.76     10.85 o 
   4   0   8     1582.08     1606.26     59.83 o 
   5   0   8      890.21      909.92     49.09 o 
   6   0   8      130.98      136.39     25.43 o 
   7   0   8      207.62      230.38     30.54 o 
   8   0   8      144.52      135.99     27.90 o 
   9   0   8      107.64      120.18     36.22 o 
  10   0   8      283.85      279.79     37.94 o 
  11   0   8        1.28       36.35     54.29 o 
 -14   1   8      250.21      192.97     76.79 o 
 -13   1   8     1003.27      869.68    123.40 o 
 -12   1   8       69.72       35.44     47.26 o 
 -11   1   8     1150.58     1002.92    120.11 o 
 -10   1   8     2879.90     2736.39    130.58 o 
  -9   1   8      128.57      120.78     37.28 o 
  -8   1   8     3359.51     3244.08    105.80 o 
  -7   1   8     1961.96     2154.74     81.66 o 
  -6   1   8      762.54      745.88     88.20 o 
  -5   1   8     7376.80     7235.95    218.69 o 
  -4   1   8     2848.30     2802.78     53.50 o 
  -3   1   8     2786.21     2681.50     56.26 o 
  -2   1   8     3565.98     3344.57     53.82 o 
  -1   1   8      495.41      544.47     24.18 o 
   0   1   8     2544.93     2492.51     49.60 o 
   1   1   8     4869.77     4849.66     79.80 o 
   2   1   8      501.07      535.21     27.70 o 
   3   1   8     1305.83     1283.83     40.63 o 
   4   1   8     1016.13     1022.15     39.98 o 
   5   1   8       29.49       22.36     18.56 o 
   6   1   8      605.39      656.67     46.32 o 
   7   1   8      228.43      216.53     34.72 o 
   8   1   8        1.47       -4.77     21.26 o 
   9   1   8      479.80      530.07     47.83 o 
  10   1   8       85.66      134.43     43.24 o 
 -15   2   8       40.08       47.91     59.73 o 
 -14   2   8      625.13      509.99    106.33 o 
 -13   2   8      350.27      257.29     76.14 o 
 -12   2   8      275.09      294.05     74.83 o 
 -11   2   8     2349.25     2344.85    113.92 o 
 -10   2   8      815.06      860.84     81.61 o 
  -9   2   8      632.87      674.42     53.67 o 
  -8   2   8     2260.82     2194.62     83.78 o 
  -7   2   8       40.05       42.20     17.00 o 
  -6   2   8     4633.77     4430.18     98.96 o 
  -5   2   8     5685.30     5733.61    120.23 o 
  -4   2   8      688.10      684.57     27.21 o 
  -3   2   8     5197.59     5054.07     73.10 o 
  -2   2   8     5644.21     5712.87     88.58 o 
  -1   2   8     1228.99     1228.74     50.30 o 
   0   2   8    13380.11    13413.96    176.46 o 
   1   2   8     1901.54     1894.77     47.99 o 
   2   2   8      832.85      796.06     33.73 o 
   3   2   8     1565.65     1597.06     56.65 o 
   4   2   8      151.10      128.31     16.40 o 
   5   2   8      903.90      874.09     54.69 o 
   6   2   8      650.71      703.27     63.47 o 
   7   2   8      115.43       85.31     26.84 o 
   8   2   8      137.01      116.26     39.96 o 
   9   2   8      208.07      273.56     53.69 o 
  10   2   8        1.16      -22.32     66.95 o 
 -15   3   8      473.69      520.50    108.30 o 
 -14   3   8      905.38     1043.62    135.87 o 
 -13   3   8       53.73       29.54     46.60 o 
 -12   3   8     2056.92     2064.31    227.43 o 
 -11   3   8     1024.59     1035.43     82.37 o 
 -10   3   8      314.56      324.17     41.23 o 
  -9   3   8     3931.49     3855.71    123.27 o 
  -8   3   8     1582.44     1675.65     52.39 o 
  -7   3   8     2531.86     2496.64    110.94 o 
  -6   3   8     6713.87     6493.90    133.98 o 
  -5   3   8      570.30      569.39     33.77 o 
  -4   3   8     1605.42     1614.47     33.49 o 
  -3   3   8     3567.63     3363.64     57.21 o 
  -2   3   8      503.54      561.36     28.72 o 
  -1   3   8     2795.31     2795.88     51.67 o 
   0   3   8     2355.45     2339.51     50.45 o 
   1   3   8        0.81       -0.27     10.37 o 
   2   3   8     1860.78     1833.14     49.49 o 
   3   3   8     1106.83     1175.34     41.51 o 
   4   3   8       74.69       65.48     19.81 o 
   5   3   8      557.76      567.35     47.07 o 
   6   3   8      410.29      382.12     52.51 o 
   7   3   8        4.96       -3.60     29.51 o 
   8   3   8      395.44      264.22     96.47 o 
   9   3   8       73.03       63.38     39.93 o 
 -15   4   8      979.02     1163.73    147.03 o 
 -14   4   8       82.02       58.25     39.71 o 
 -13   4   8     1007.95      952.74     89.57 o 
 -12   4   8     1448.06     1429.51    100.02 o 
 -11   4   8       15.43        2.99     25.94 o 
 -10   4   8     2124.86     1983.86     89.81 o 
  -9   4   8     2709.72     2775.49    101.69 o 
  -8   4   8        9.72        8.77     11.86 o 
  -7   4   8     1184.68     1203.21     47.82 o 
  -6   4   8     3012.41     2948.04     78.18 o 
  -5   4   8       65.24       44.97     13.12 o 
  -4   4   8     3341.69     3250.83     63.82 o 
  -3   4   8     1459.04     1418.15     37.63 o 
  -2   4   8       72.41       49.80     10.95 o 
  -1   4   8     3143.70     3296.37     84.85 o 
   0   4   8      558.77      589.51     40.08 o 
   1   4   8     1520.21     1475.52     46.09 o 
   2   4   8     2565.88     2735.75     64.55 o 
   3   4   8      339.16      365.84     39.42 o 
   4   4   8      803.46      776.41     53.07 o 
   5   4   8      522.76      509.82     56.04 o 
   6   4   8       32.69       53.52     30.74 o 
   7   4   8      177.74      147.97     42.42 o 
   8   4   8      279.79      237.06     52.21 o 
 -15   5   8      298.27      355.78     67.38 o 
 -14   5   8      241.79      195.72     53.28 o 
 -13   5   8     1808.19     1721.45    114.86 o 
 -12   5   8      406.30      371.47     57.20 o 
 -11   5   8      989.98     1020.62     84.93 o 
 -10   5   8     3817.80     3558.95    144.33 o 
  -9   5   8     1311.45     1355.64     65.08 o 
  -8   5   8     1803.25     1732.71     58.14 o 
  -7   5   8     1724.36     1703.40     63.57 o 
  -6   5   8       33.13       53.88     15.92 o 
  -5   5   8     1164.27     1222.70     45.97 o 
  -4   5   8     1988.08     1879.78     46.85 o 
  -3   5   8       10.31        8.13      9.94 o 
  -2   5   8     2818.86     2901.13     75.24 o 
  -1   5   8     1081.97     1182.72     50.75 o 
   0   5   8      916.02      896.46     46.16 o 
   1   5   8     3141.17     3277.42    108.95 o 
   2   5   8      569.51      598.89     40.33 o 
   3   5   8       60.38       42.29     16.70 o 
   4   5   8      719.43      689.46     53.11 o 
   5   5   8      209.09      189.57     34.39 o 
   6   5   8      105.24      112.97     38.57 o 
   7   5   8       80.16       58.12     38.65 o 
 -15   6   8        7.79       13.39     40.63 o 
 -14   6   8     1773.65     1903.89    126.33 o 
 -13   6   8     1688.65     1899.55    121.42 o 
 -12   6   8       13.70        0.65     31.20 o 
 -11   6   8     2224.33     2142.20    112.05 o 
 -10   6   8     1948.48     1961.71    108.14 o 
  -9   6   8        8.83        9.15     14.18 o 
  -8   6   8     2357.41     2168.72     68.55 o 
  -7   6   8      553.42      604.35     39.24 o 
  -6   6   8     1545.03     1531.91     58.07 o 
  -5   6   8     2827.14     2768.14     70.21 o 
  -4   6   8      141.95      152.17     17.24 o 
  -3   6   8      751.14      766.09     33.52 o 
  -2   6   8     1396.52     1618.88     51.94 o 
  -1   6   8       18.08        7.81     14.50 o 
   0   6   8     1062.58     1024.47     56.94 o 
   1   6   8     2554.99     2569.33     78.67 o 
   2   6   8      191.41      197.61     27.73 o 
   3   6   8      486.63      538.45     34.56 o 
   4   6   8      215.51      216.07     35.82 o 
   5   6   8        7.96       13.36     27.80 o 
   6   6   8      142.26      174.99     45.21 o 
   7   6   8       34.83       61.11     46.90 o 
 -15   7   8      210.49      139.94     73.51 o 
 -14   7   8     1255.10     1332.92    110.57 o 
 -13   7   8      390.87      293.61     57.04 o 
 -12   7   8      286.97      339.11     63.01 o 
 -11   7   8     1923.78     1664.94    108.10 o 
 -10   7   8      216.63      204.77     26.03 o 
  -9   7   8     2116.98     2184.99    115.25 o 
  -8   7   8     2234.66     2232.95     94.84 o 
  -7   7   8        8.67       26.38     18.52 o 
  -6   7   8     3282.70     3285.41    103.80 o 
  -5   7   8     1253.58     1355.85     77.76 o 
  -4   7   8      119.76      166.27     20.56 o 
  -3   7   8     2764.21     2899.44     79.06 o 
  -2   7   8     2171.54     2012.87     71.76 o 
  -1   7   8     1279.87     1129.13     82.80 o 
   0   7   8     2599.97     2631.56    101.90 o 
   1   7   8      269.72      218.35     48.32 o 
   2   7   8      180.39      138.47     24.63 o 
   3   7   8      407.85      409.13     97.98 o 
   4   7   8        0.89       17.63     25.97 o 
   5   7   8       83.33       68.80     34.56 o 
   6   7   8       37.14       72.56     51.28 o 
 -15   8   8      940.41      762.97     92.36 o 
 -14   8   8      853.07      849.94    123.07 o 
 -13   8   8      210.95      159.22     48.16 o 
 -12   8   8     1332.41     1437.55    106.97 o 
 -11   8   8      687.06      659.76     55.72 o 
 -10   8   8      311.89      280.75     45.99 o 
  -9   8   8     3893.26     3727.11    129.87 o 
  -8   8   8      114.28      119.14     26.61 o 
  -7   8   8      458.67      454.95     49.53 o 
  -6   8   8     2458.91     2534.15     91.84 o 
  -5   8   8      462.02      435.25     37.78 o 
  -4   8   8     1345.15     1409.09     52.45 o 
  -3   8   8      922.51      991.91     46.62 o 
  -2   8   8       40.66       25.86     19.26 o 
  -1   8   8      297.58      331.50     34.93 o 
   0   8   8      556.36      584.71     44.54 o 
   1   8   8        1.36      -18.44     18.44 o 
   2   8   8      226.71      176.73     29.94 o 
   3   8   8       69.55       99.31     38.43 o 
   4   8   8       16.94       -9.33     38.40 o 
   5   8   8       95.81        1.80     39.03 o 
 -15   9   8      559.04      576.29    124.71 o 
 -14   9   8       36.62       56.40     51.20 o 
 -13   9   8      390.48      454.10     74.83 o 
 -12   9   8     1096.71     1289.76    190.67 o 
 -11   9   8        0.99       -0.39     18.28 o 
 -10   9   8     1483.66     1354.65     77.18 o 
  -9   9   8     1548.94     1509.35     72.63 o 
  -8   9   8       92.57       88.20     26.75 o 
  -7   9   8     1339.63     1417.68     73.89 o 
  -6   9   8      434.02      375.11     36.93 o 
  -5   9   8      186.04      218.05     31.24 o 
  -4   9   8     1136.46     1229.88     59.52 o 
  -3   9   8      241.14      262.99     32.35 o 
  -2   9   8      555.41      527.43     43.50 o 
  -1   9   8      545.79      555.02     44.72 o 
   0   9   8        4.26       -8.02     20.62 o 
   1   9   8      200.12      133.88     31.83 o 
   2   9   8      325.02      297.54     34.49 o 
   3   9   8       15.32       73.12     60.71 o 
   4   9   8       69.18       65.28     51.51 o 
 -15  10   8      369.22      285.52     90.58 o 
 -14  10   8      302.52      220.05     72.20 o 
 -13  10   8      834.77      775.49    109.61 o 
 -12  10   8      113.31       95.73     23.47 o 
 -11  10   8      625.50      598.43     54.26 o 
 -10  10   8     2018.83     2182.48    105.65 o 
  -9  10   8       71.72       57.89     26.10 o 
  -8  10   8      951.51      928.22    123.33 o 
  -7  10   8     1430.63     1630.93    129.61 o 
  -6  10   8       40.56       35.57     22.05 o 
  -5  10   8      717.91      765.36     90.10 o 
  -4  10   8      340.75      386.81     47.18 o 
  -3  10   8        6.39       11.05     20.86 o 
  -2  10   8      453.85      478.62     44.41 o 
  -1  10   8      149.23      160.52     30.93 o 
   0  10   8       14.92       39.89     24.77 o 
   1  10   8      153.63      191.70     37.98 o 
   2  10   8       16.34      -12.56     42.63 o 
   3  10   8        4.42       33.34     49.03 o 
 -14  11   8      796.92      883.46     99.67 o 
 -13  11   8      372.40      423.55     71.71 o 
 -12  11   8      116.15       94.92     28.17 o 
 -11  11   8     1363.98     1503.60     77.71 o 
 -10  11   8      507.66      499.21     51.40 o 
  -9  11   8      581.20      622.84     79.22 o 
  -8  11   8      218.16      252.37     40.01 o 
  -7  11   8      152.66      115.09     33.10 o 
  -6  11   8      290.35      255.91     36.10 o 
  -5  11   8      579.01      564.99     54.43 o 
  -4  11   8       14.53       25.96     24.25 o 
  -3  11   8      138.76      170.93     31.13 o 
  -2  11   8      183.69      240.98     36.75 o 
  -1  11   8       15.66       18.22     24.83 o 
   0  11   8       28.49       34.67     28.90 o 
   1  11   8       93.31       61.14     33.13 o 
 -13  12   8       23.93       22.54     23.96 o 
 -12  12   8      559.52      634.84     56.40 o 
 -11  12   8      735.49      690.20     71.51 o 
 -10  12   8        1.99       -8.88     25.59 o 
  -9  12   8     1035.73      982.22     73.75 o 
  -8  12   8      310.63      193.84     57.29 o 
  -7  12   8       33.13       36.99     29.38 o 
  -6  12   8      699.69      713.43     57.19 o 
  -5  12   8      254.89      266.94     51.47 o 
  -4  12   8       35.95       48.78     30.03 o 
  -3  12   8      185.75      215.93     47.37 o 
  -2  12   8        2.50       -1.07     29.83 o 
  -1  12   8       45.34       76.27     34.69 o 
   0  12   8       22.63       20.48     32.03 o 
 -12  13   8      622.91      617.13     60.33 o 
 -11  13   8      142.09      135.84     37.06 o 
 -10  13   8      305.18      251.00     45.00 o 
  -9  13   8      459.44      355.11     49.19 o 
  -8  13   8       63.33       30.54     31.85 o 
  -7  13   8      183.30      213.68     50.97 o 
  -6  13   8      245.85      205.81     46.26 o 
  -5  13   8        5.50        5.42     34.12 o 
  -4  13   8       78.95      104.91     39.72 o 
  -3  13   8       86.81      122.93     40.25 o 
  -2  13   8        0.71      -12.48     32.89 o 
 -10  14   8      328.40      343.85     52.64 o 
  -9  14   8       69.32       23.04     32.68 o 
  -8  14   8        4.19       27.88     33.89 o 
  -7  14   8      272.80      207.47     41.33 o 
  -6  14   8       47.72       17.37     37.04 o 
  -5  14   8       24.32       24.58     45.39 o 
   2 -14   9       40.97       21.87     38.29 o 
   3 -14   9       74.96       34.70     42.80 o 
   4 -14   9      345.26      328.89     85.33 o 
   5 -14   9       26.69       88.89     68.59 o 
   6 -14   9      451.17      489.65     97.14 o 
  -1 -13   9        4.20       39.21     43.98 o 
   0 -13   9       18.62      -10.28     70.23 o 
   1 -13   9      198.25      165.35     49.96 o 
   2 -13   9       32.80       29.90     37.92 o 
   3 -13   9      844.64     1121.97    102.06 o 
   4 -13   9      534.52      617.04     62.54 o 
   5 -13   9      151.81      156.68     68.59 o 
   6 -13   9     1078.99     1208.36    133.24 o 
   7 -13   9      513.68      533.27     72.45 o 
   8 -13   9      535.53      559.81    208.72 o 
  -3 -12   9      240.56      224.92     37.33 o 
  -2 -12   9      161.90      145.49     33.74 o 
  -1 -12   9      124.45      152.03     85.96 o 
   0 -12   9     1107.39     1091.72     93.27 o 
   1 -12   9       34.82       94.32     41.63 o 
   2 -12   9      894.53      963.75     89.34 o 
   3 -12   9     1201.72     1631.22    189.03 o 
   4 -12   9       31.86       16.07     30.07 o 
   5 -12   9      655.69      512.55     76.14 o 
   6 -12   9      485.40      485.18    210.36 o 
   7 -12   9       12.94      -18.10     33.37 o 
   8 -12   9      964.64      976.31     88.14 o 
   9 -12   9      403.18      403.07     52.35 o 
  10 -12   9       19.23        1.74     31.06 o 
  -5 -11   9        1.30      -11.81     61.04 o 
  -4 -11   9      218.34      240.98     46.84 o 
  -3 -11   9      312.68      378.43     40.65 o 
  -2 -11   9      114.06       97.52     28.81 o 
  -1 -11   9      284.67      197.21     35.63 o 
   0 -11   9      178.88      171.14     45.42 o 
   1 -11   9       27.57       14.30     35.77 o 
   2 -11   9      764.49      780.37    114.86 o 
   3 -11   9      406.96      330.17     44.16 o 
   4 -11   9      154.38      135.11     40.81 o 
   5 -11   9      806.87     1024.75    144.40 o 
   6 -11   9       95.92       93.62     38.79 o 
   7 -11   9      348.77      301.36    114.21 o 
   8 -11   9     1288.94     1327.38     80.80 o 
   9 -11   9       90.38       66.22     25.09 o 
  10 -11   9      613.00      568.95     44.33 o 
  -6 -10   9       10.30       14.38     45.58 o 
  -5 -10   9      207.97      201.63     58.47 o 
  -4 -10   9      610.89      761.81     52.11 o 
  -3 -10   9       86.74       53.73     25.01 o 
  -2 -10   9      885.12      848.23     66.79 o 
  -1 -10   9     1059.70     1151.44     83.08 o 
   0 -10   9        3.83       23.86     26.05 o 
   1 -10   9     1649.00     1534.81     97.66 o 
   2 -10   9     2566.53     2679.52    100.05 o 
   3 -10   9        5.44        3.18     24.60 o 
   4 -10   9      950.67      936.55    101.74 o 
   5 -10   9      994.89      889.62    149.98 o 
   6 -10   9        4.48        5.55     28.89 o 
   7 -10   9     2332.47     2347.35     87.33 o 
   8 -10   9      452.38      413.87     38.86 o 
   9 -10   9      369.63      366.59     36.05 o 
  10 -10   9     1233.45     1362.16     78.30 o 
  11 -10   9      130.85      101.11     37.56 o 
  -7  -9   9      286.58      292.53     80.40 o 
  -6  -9   9       48.17       72.22     44.38 o 
  -5  -9   9      750.76      850.42     99.11 o 
  -4  -9   9      671.49      658.17     60.59 o 
  -3  -9   9      135.14      115.41     28.77 o 
  -2  -9   9     1599.80     1642.59     94.72 o 
  -1  -9   9      754.11      715.24     48.79 o 
   0  -9   9      425.76      418.21     43.80 o 
   1  -9   9     1631.95     1588.56    106.99 o 
   2  -9   9      461.52      375.83     83.32 o 
   3  -9   9      461.15      473.04     46.54 o 
   4  -9   9      712.28      659.61     98.78 o 
   5  -9   9        9.67       14.58     22.47 o 
   6  -9   9     1114.64     1187.90     56.82 o 
   7  -9   9     2213.11     2023.96     71.41 o 
   8  -9   9       86.87       87.18     24.02 o 
   9  -9   9     1071.87     1175.97     45.84 o 
  10  -9   9      509.19      507.92     57.54 o 
  11  -9   9       93.26       82.06     34.15 o 
  -8  -8   9      141.48      135.72     52.64 o 
  -7  -8   9      102.80       73.67     42.70 o 
  -6  -8   9      222.92      129.91     45.77 o 
  -5  -8   9      727.32      700.42    133.90 o 
  -4  -8   9       84.92       40.05     20.10 o 
  -3  -8   9      850.55      890.82     50.94 o 
  -2  -8   9      693.97      626.37     43.73 o 
  -1  -8   9      123.78       90.37     22.32 o 
   0  -8   9      938.57      969.28     50.80 o 
   1  -8   9     2293.46     2336.22    183.89 o 
   2  -8   9        7.96       -0.07     19.38 o 
   3  -8   9     3025.93     3245.05    179.77 o 
   4  -8   9     2616.04     2648.13     84.07 o 
   5  -8   9      558.53      533.31     38.96 o 
   6  -8   9     3841.13     3666.99     93.84 o 
   7  -8   9      234.52      203.32     27.24 o 
   8  -8   9     1312.67     1231.06     54.97 o 
   9  -8   9     1060.80     1103.67     50.25 o 
  10  -8   9       17.69        5.05     26.34 o 
  11  -8   9     1113.33     1242.32     81.11 o 
  -9  -7   9      313.29      206.50     58.66 o 
  -8  -7   9      307.75      134.17     49.65 o 
  -7  -7   9       81.78      -31.93     31.93 o 
  -6  -7   9      876.20      823.37     85.16 o 
  -5  -7   9      305.77      317.40     28.33 o 
  -4  -7   9      236.03      257.92     27.27 o 
  -3  -7   9     2163.90     2150.50     70.02 o 
  -2  -7   9      459.16      420.92     35.81 o 
  -1  -7   9     1119.43     1088.76     57.07 o 
   0  -7   9     3613.34     3523.49     91.14 o 
   1  -7   9      261.52      311.41     36.24 o 
   2  -7   9     5152.70     5024.49    165.37 o 
   3  -7   9     2955.03     3097.30     95.10 o 
   4  -7   9      609.69      719.15     42.66 o 
   5  -7   9     1680.15     1742.30     77.15 o 
   6  -7   9      541.28      510.49     37.54 o 
   7  -7   9      306.92      264.21     28.38 o 
   8  -7   9     1681.75     1674.69     68.36 o 
   9  -7   9      529.61      425.70     56.18 o 
  10  -7   9      193.84      167.38     35.94 o 
  11  -7   9      866.49      738.27     63.38 o 
 -10  -6   9      202.13       87.67     48.69 o 
  -9  -6   9      331.34      221.81     98.13 o 
  -8  -6   9       69.65       47.25     37.56 o 
  -7  -6   9      423.22      487.54     81.06 o 
  -6  -6   9      336.40      345.85     46.86 o 
  -5  -6   9        0.52        7.44     14.39 o 
  -4  -6   9     1943.16     2046.36     61.14 o 
  -3  -6   9     1928.15     1970.47     99.40 o 
  -2  -6   9        5.75        7.38     14.59 o 
  -1  -6   9     3307.51     3352.36     86.65 o 
   0  -6   9     1558.19     1504.88     48.18 o 
   1  -6   9     2084.89     1992.73     81.22 o 
   2  -6   9     3588.54     3603.25     85.35 o 
   3  -6   9      292.10      331.56     26.09 o 
   4  -6   9       20.71        6.68     14.64 o 
   5  -6   9     1153.11     1163.38     51.19 o 
   6  -6   9      270.76      233.59     26.91 o 
   7  -6   9     1920.27     1893.57     54.99 o 
   8  -6   9     1304.85     1286.73     60.41 o 
   9  -6   9      175.05      127.55     32.29 o 
  10  -6   9      994.12     1024.37     69.42 o 
  11  -6   9      615.61      532.73     53.91 o 
 -11  -5   9       50.93       50.08     45.46 o 
 -10  -5   9      514.45      449.27    170.65 o 
  -9  -5   9       80.57      122.60     44.63 o 
  -8  -5   9       28.69       70.99     40.37 o 
  -7  -5   9     1751.80     1853.81    114.08 o 
  -6  -5   9      215.92      169.59     33.99 o 
  -5  -5   9     1213.84     1263.09     63.00 o 
  -4  -5   9     3949.62     3930.70     88.38 o 
  -3  -5   9      182.07      208.88     53.87 o 
  -2  -5   9     2560.44     2590.94    104.52 o 
  -1  -5   9     1412.55     1455.50     51.24 o 
   0  -5   9      824.13      864.70     36.73 o 
   1  -5   9     4483.50     4447.96     93.68 o 
   2  -5   9     3426.73     3454.91     81.32 o 
   3  -5   9       13.15       19.25     13.95 o 
   4  -5   9     2993.21     2998.59     77.25 o 
   5  -5   9      668.98      643.14     39.21 o 
   6  -5   9     1394.26     1336.10     50.05 o 
   7  -5   9     2594.87     2499.08     92.12 o 
   8  -5   9      300.77      386.96     42.83 o 
   9  -5   9      158.42      201.55     35.01 o 
  10  -5   9      914.11      869.63     66.32 o 
  11  -5   9        7.67      -23.61     24.33 o 
 -11  -4   9      216.72      202.65    179.84 o 
 -10  -4   9      561.29      543.94     75.03 o 
  -9  -4   9        0.12       27.30     35.86 o 
  -8  -4   9     1740.56     1834.20     98.12 o 
  -7  -4   9     1735.77     1787.71    112.89 o 
  -6  -4   9      485.14      528.93    124.71 o 
  -5  -4   9     3952.24     3975.63    110.57 o 
  -4  -4   9      858.78      917.96     42.94 o 
  -3  -4   9     1281.05     1270.08     67.76 o 
  -2  -4   9     2169.93     2163.45     78.14 o 
  -1  -4   9        8.18       10.83     11.44 o 
   0  -4   9     3412.03     3510.33     74.90 o 
   1  -4   9     6811.89     7003.25    150.95 o 
   2  -4   9       18.79        7.42     12.04 o 
   3  -4   9     1079.97     1213.45     48.78 o 
   4  -4   9       77.02       81.15     17.35 o 
   5  -4   9      119.09      122.75     17.61 o 
   6  -4   9      929.96      891.49     44.09 o 
   7  -4   9     1661.22     1680.55     95.02 o 
   8  -4   9        5.39        8.78     20.45 o 
   9  -4   9      718.04      628.34     55.07 o 
  10  -4   9       83.63       83.92     30.82 o 
  11  -4   9      135.04       96.48     33.46 o 
 -12  -3   9       66.18      124.71     63.34 o 
 -11  -3   9      681.30      620.56     83.31 o 
 -10  -3   9       82.70      134.02     46.85 o 
  -9  -3   9      552.82      682.62    104.36 o 
  -8  -3   9     2489.76     2608.37    130.99 o 
  -7  -3   9      165.04      200.02     71.87 o 
  -6  -3   9      303.12      305.63     20.21 o 
  -5  -3   9     1318.50     1358.37     58.52 o 
  -4  -3   9      199.83      133.49     18.72 o 
  -3  -3   9     2101.23     2092.88     70.64 o 
  -2  -3   9     1635.17     1586.52     60.38 o 
  -1  -3   9      860.26      867.09     40.11 o 
   0  -3   9     9538.47     9526.00    144.40 o 
   1  -3   9     1755.79     1825.09     53.08 o 
   2  -3   9      796.39      825.22     36.57 o 
   3  -3   9     5493.79     5553.38    112.82 o 
   4  -3   9     3015.64     2975.40     67.43 o 
   5  -3   9     4672.28     4490.31    105.73 o 
   6  -3   9     5850.71     5627.63    106.84 o 
   7  -3   9        5.84        1.59     18.19 o 
   8  -3   9      319.84      287.72     34.48 o 
   9  -3   9      652.57      754.67     54.41 o 
  10  -3   9       23.27        8.53     22.79 o 
  11  -3   9      592.06      620.50     54.44 o 
 -13  -2   9        0.61      -14.81     43.62 o 
 -12  -2   9      677.70      789.02     93.75 o 
 -11  -2   9      354.56      475.86     93.86 o 
 -10  -2   9      279.10      306.52     77.45 o 
  -9  -2   9     1352.82     1352.76    137.84 o 
  -8  -2   9     1268.95     1152.02    157.20 o 
  -7  -2   9     2151.92     2284.56    114.28 o 
  -6  -2   9     1013.39      942.15     46.47 o 
  -5  -2   9       43.44       33.73     16.09 o 
  -4  -2   9     2130.25     2091.72     61.37 o 
  -3  -2   9     7964.10     8101.17    148.85 o 
  -2  -2   9      824.13      872.51     37.06 o 
  -1  -2   9     3513.45     3601.49     69.57 o 
   0  -2   9    10429.04    10345.48    167.51 o 
   1  -2   9      337.65      327.21     23.97 o 
   2  -2   9     7723.40     7680.32    154.70 o 
   3  -2   9     2931.09     2810.76     59.82 o 
   4  -2   9      125.08      153.67     19.59 o 
   5  -2   9     1016.11     1045.69     42.28 o 
   6  -2   9      334.16      240.05     30.11 o 
   7  -2   9      212.97      121.23     24.66 o 
   8  -2   9      586.05      613.36     47.68 o 
   9  -2   9      147.91      101.93     28.32 o 
  10  -2   9      367.29      417.97     44.79 o 
  11  -2   9      396.10      414.72     58.50 o 
 -13  -1   9      294.84      185.09     78.76 o 
 -12  -1   9      481.83      417.45     97.14 o 
 -11  -1   9       30.99       21.66     43.32 o 
 -10  -1   9     1108.19     1300.25    141.77 o 
  -9  -1   9      925.20      774.40     88.28 o 
  -8  -1   9      190.70      150.55     40.69 o 
  -7  -1   9     1395.64     1442.87    143.42 o 
  -6  -1   9     1442.86     1618.58     58.37 o 
  -5  -1   9      318.63      254.11     24.25 o 
  -4  -1   9     3556.97     3528.03     86.98 o 
  -3  -1   9     2654.80     2752.55     60.05 o 
  -2  -1   9      158.25      172.47     18.91 o 
  -1  -1   9     4760.18     4662.90     83.14 o 
   0  -1   9     1037.84      986.30     34.55 o 
   1  -1   9     3239.60     3322.24     57.75 o 
   2  -1   9     4336.69     4191.86     90.38 o 
   3  -1   9      341.49      297.82     25.59 o 
   4  -1   9      570.41      598.85     33.09 o 
   5  -1   9     1314.89     1362.24     46.30 o 
   6  -1   9       10.68       -4.98     16.57 o 
   7  -1   9     1383.98     1452.40     67.90 o 
   8  -1   9     1131.74     1133.78     64.16 o 
   9  -1   9       29.79       14.80     24.33 o 
  10  -1   9      429.54      393.44     43.86 o 
 -14   0   9       42.50       83.36     64.98 o 
 -13   0   9      573.98      819.14    129.96 o 
 -12   0   9       92.05       24.94     47.26 o 
 -11   0   9      541.54      576.94     97.80 o 
 -10   0   9     1744.58     1798.43    154.90 o 
  -9   0   9      421.81      329.90     85.33 o 
  -8   0   9     2960.29     3004.27    133.90 o 
  -7   0   9     1944.43     1851.70     74.60 o 
  -6   0   9      139.86      137.24     18.28 o 
  -5   0   9     3740.20     3622.36    109.04 o 
  -4   0   9     7849.60     7971.65    157.60 o 
  -3   0   9      433.46      492.01     22.95 o 
  -2   0   9     6549.01     6445.97    104.42 o 
  -1   0   9     4415.19     4575.56     82.34 o 
   0   0   9     1290.90     1311.47     52.75 o 
   1   0   9     4417.51     4693.13     79.49 o 
   2   0   9     1970.46     1835.16     52.78 o 
   3   0   9       44.16       34.95     14.07 o 
   4   0   9     3180.02     3195.64     77.55 o 
   5   0   9      193.88      174.45     23.25 o 
   6   0   9     1905.96     1908.79     76.02 o 
   7   0   9      795.25      813.30     53.87 o 
   8   0   9       42.62       33.25     23.61 o 
   9   0   9      219.10      200.01     33.40 o 
  10   0   9       72.70      -26.38     26.38 o 
 -14   1   9      592.79      660.96    122.74 o 
 -13   1   9      801.29      946.47    135.21 o 
 -12   1   9      133.25      159.50     62.35 o 
 -11   1   9     1828.60     1610.71    151.62 o 
 -10   1   9     1215.96      913.66    114.86 o 
  -9   1   9       17.78       48.45     22.77 o 
  -8   1   9     8871.32     8883.24    217.28 o 
  -7   1   9     1625.55     1606.40     83.37 o 
  -6   1   9      334.36      265.99     29.70 o 
  -5   1   9     7076.23     7000.90    142.56 o 
  -4   1   9      635.35      726.54     42.86 o 
  -3   1   9     3851.25     3967.38     68.89 o 
  -2   1   9     2099.50     2094.49     41.76 o 
  -1   1   9       19.62       16.82      9.31 o 
   0   1   9     2611.77     2518.84     52.55 o 
   1   1   9     3000.38     2923.34     63.56 o 
   2   1   9        2.43        9.70     11.20 o 
   3   1   9     1848.03     1833.46     62.68 o 
   4   1   9      965.38      931.66     41.04 o 
   5   1   9       88.89       77.37     23.78 o 
   6   1   9      916.36      903.67     60.03 o 
   7   1   9      241.51      221.24     35.51 o 
   8   1   9        1.46       -4.78     23.82 o 
   9   1   9      233.47      242.50     58.07 o 
 -14   2   9      744.41      719.37    124.71 o 
 -13   2   9      207.35       86.64     55.13 o 
 -12   2   9      555.67      588.10    102.39 o 
 -10   2   9      255.57      164.53     38.39 o 
  -9   2   9     2387.69     2433.28    118.63 o 
  -8   2   9     9216.15     8939.88    219.01 o 
  -7   2   9       15.44        7.93     11.31 o 
  -6   2   9     3500.15     3409.56     85.53 o 
  -5   2   9     2615.65     2520.11    176.02 o 
  -4   2   9        3.65        0.01      9.88 o 
  -3   2   9     4427.49     4481.55     74.16 o 
  -2   2   9     2935.14     3108.86     55.50 o 
  -1   2   9      837.71      838.98     30.67 o 
   0   2   9     4569.65     4566.17    107.12 o 
   1   2   9      557.58      548.09     38.36 o 
   2   2   9      831.74      828.09     36.32 o 
   3   2   9     1939.44     1822.46     63.11 o 
   4   2   9        6.60       -7.59     11.87 o 
   5   2   9      890.31      840.14     57.05 o 
   6   2   9      692.22      712.14     90.10 o 
   7   2   9       31.53       40.03     26.77 o 
   8   2   9      328.53      421.25     62.26 o 
   9   2   9       44.66       44.28     38.82 o 
 -15   3   9      709.63      622.23    118.80 o 
 -14   3   9      799.99      901.19    131.93 o 
 -13   3   9      150.02       98.45     60.39 o 
 -12   3   9     1899.26     1893.76    114.67 o 
 -11   3   9      806.68      868.86     79.26 o 
 -10   3   9      896.77     1021.83     81.40 o 
  -9   3   9     5790.15     5255.86    153.60 o 
  -8   3   9      402.79      388.02     26.99 o 
  -7   3   9      126.97      115.75     18.65 o 
  -6   3   9     2393.78     2199.33     90.29 o 
  -5   3   9      261.23      266.52     26.50 o 
  -4   3   9     4118.73     4104.10     88.38 o 
  -3   3   9     4200.33     4375.67     69.68 o 
  -2   3   9        5.28        9.58      8.72 o 
  -1   3   9     2149.39     2163.94     45.95 o 
   0   3   9      993.41      978.49     38.22 o 
   1   3   9      516.47      535.61     30.37 o 
   2   3   9     1771.43     1782.91     52.10 o 
   3   3   9      680.72      669.57     38.94 o 
   4   3   9       50.63       39.76     13.73 o 
   5   3   9     1271.35     1390.47    124.21 o 
   6   3   9       42.07       51.53     32.92 o 
   7   3   9       57.82       60.88     37.75 o 
   8   3   9      136.09       75.92     59.51 o 
 -15   4   9      948.62     1024.58    145.06 o 
 -14   4   9       24.09      -15.10     49.23 o 
 -13   4   9     1162.97     1047.45    147.68 o 
 -12   4   9      798.70      843.73     82.14 o 
 -11   4   9       61.88       32.02     42.34 o 
 -10   4   9     1884.67     2006.07    207.08 o 
  -9   4   9     5140.10     4966.96    108.61 o 
  -8   4   9      370.39      387.67     29.78 o 
  -7   4   9     2049.79     2035.98     64.58 o 
  -6   4   9     2727.08     2775.27     78.69 o 
  -5   4   9      502.67      511.09     31.94 o 
  -4   4   9     3175.31     3253.05     87.24 o 
  -3   4   9      701.14      689.35     26.53 o 
  -2   4   9      627.61      663.02     27.23 o 
  -1   4   9      676.09      698.76     28.69 o 
   0   4   9       20.27       14.06     12.11 o 
   1   4   9      429.20      408.25     28.39 o 
   2   4   9     1906.61     1910.82     56.11 o 
   3   4   9       11.32        4.25     13.38 o 
   4   4   9      496.44      388.32     49.67 o 
   5   4   9      354.06      361.19     51.10 o 
   6   4   9        0.34        1.24     31.77 o 
   7   4   9      195.20      278.05     53.13 o 
   8   4   9      185.15       52.51     76.79 o 
 -15   5   9      270.88      219.48     65.31 o 
 -14   5   9      332.56      322.60     62.88 o 
 -13   5   9     1263.47     1320.17    171.97 o 
 -12   5   9      102.87       84.33     36.79 o 
 -11   5   9     1233.57     1291.82    124.05 o 
 -10   5   9     3709.72     3883.77    167.04 o 
  -9   5   9      713.24      686.73     38.19 o 
  -8   5   9     2330.19     2362.66     72.10 o 
  -7   5   9      502.98      438.49     34.47 o 
  -6   5   9       12.60        9.88     14.30 o 
  -5   5   9     2809.45     2747.28     79.92 o 
  -4   5   9     2464.26     2455.81     66.22 o 
  -3   5   9      411.87      379.75     26.61 o 
  -2   5   9     1931.74     1982.66     95.12 o 
  -1   5   9      218.93      195.40     25.35 o 
   0   5   9      804.65      807.87     57.55 o 
   1   5   9     1190.68     1193.15     50.70 o 
   2   5   9      599.48      549.26     43.33 o 
   3   5   9       85.33       67.20     18.68 o 
   4   5   9      678.15      659.02     53.81 o 
   5   5   9      115.85       92.23     35.89 o 
   6   5   9      139.53       70.44     38.10 o 
   7   5   9      234.94      200.97     51.73 o 
 -15   6   9       55.39       -7.46     39.38 o 
 -14   6   9     1720.35     1765.34    124.54 o 
 -13   6   9      830.39      945.02     92.11 o 
 -12   6   9      257.42      251.74     51.85 o 
 -11   6   9     2267.17     2101.83    287.16 o 
 -10   6   9     1394.11     1461.05     56.65 o 
  -9   6   9      496.05      515.59     69.82 o 
  -8   6   9     1958.35     1863.80     66.21 o 
  -7   6   9      886.29      896.80     48.68 o 
  -6   6   9     1267.07     1240.39     56.47 o 
  -5   6   9     2477.74     2497.39     68.80 o 
  -4   6   9       68.96       73.75     17.31 o 
  -3   6   9      178.56      199.84     22.57 o 
  -2   6   9      219.97      253.16     28.70 o 
  -1   6   9       34.93       16.01     16.50 o 
   0   6   9      740.58      764.61     48.03 o 
   1   6   9      625.11      739.22     48.36 o 
   2   6   9        1.52        1.48     15.71 o 
   3   6   9      206.26      205.16     24.78 o 
   4   6   9      201.75      200.18     37.19 o 
   5   6   9       94.39       84.94     37.99 o 
   6   6   9       53.97       95.60     44.57 o 
 -15   7   9      405.84      444.33     74.67 o 
 -14   7   9     1586.31     1676.96    123.96 o 
 -13   7   9      180.97      251.53     55.08 o 
 -12   7   9      505.96      455.23     66.13 o 
 -11   7   9     1265.16     1507.39    107.44 o 
 -10   7   9       92.14       68.89     23.21 o 
  -9   7   9     3139.61     3092.47     99.75 o 
  -8   7   9      302.11      342.91     41.24 o 
  -7   7   9       11.68       17.58     19.14 o 
  -6   7   9     2397.47     2270.21     77.73 o 
  -5   7   9     1031.32      989.17     46.61 o 
  -4   7   9      486.58      485.60     40.01 o 
  -3   7   9     2315.07     2360.76     78.81 o 
  -2   7   9       32.48       20.02     18.16 o 
  -1   7   9     1088.98     1162.23     58.50 o 
   0   7   9      641.10      702.19     56.56 o 
   1   7   9      232.12      198.29     29.87 o 
   2   7   9      509.46      513.91     41.72 o 
   3   7   9      196.62      147.30     33.56 o 
   4   7   9        6.29        1.88     29.67 o 
   5   7   9      132.46      108.83     41.85 o 
 -15   8   9      993.54      965.15    103.39 o 
 -14   8   9      241.52      192.33     54.50 o 
 -13   8   9      157.55      123.12     48.92 o 
 -12   8   9      729.62      802.53     85.05 o 
 -11   8   9      204.50      267.53     39.20 o 
 -10   8   9     1140.00     1085.55     60.76 o 
  -9   8   9     3068.41     3002.49    101.64 o 
  -8   8   9        2.94      -17.14     17.14 o 
  -7   8   9      368.85      423.53     57.36 o 
  -6   8   9     2816.27     2887.99    101.84 o 
  -5   8   9       26.04       -2.99     17.61 o 
  -4   8   9     1185.30     1213.15     60.33 o 
  -3   8   9      920.02      988.01     54.68 o 
  -2   8   9        0.49        0.25     18.56 o 
  -1   8   9     1092.02     1233.36     64.99 o 
   0   8   9      230.30      128.64     28.01 o 
   1   8   9      104.11       59.12     23.71 o 
   2   8   9      182.20      170.32     30.23 o 
   3   8   9        4.39      -14.38     33.18 o 
   4   8   9       55.01       72.78     34.70 o 
 -15   9   9      714.15      749.90    114.86 o 
 -14   9   9        1.83      -22.36     38.31 o 
 -13   9   9      797.42      768.85     87.46 o 
 -12   9   9      358.58      409.58     62.97 o 
 -11   9   9      121.27       83.59     32.90 o 
 -10   9   9     1459.15     1523.47    121.15 o 
  -9   9   9      775.91      780.58     58.75 o 
  -8   9   9       39.94       44.60     24.34 o 
  -7   9   9     1603.04     1597.36    139.29 o 
  -6   9   9      561.09      548.61     45.43 o 
  -5   9   9      477.92      523.59     44.01 o 
  -4   9   9     1367.19     1447.42     68.65 o 
  -3   9   9       42.20       30.95     22.26 o 
  -2   9   9      252.67      251.60     33.75 o 
  -1   9   9      193.36      194.38     37.90 o 
   0   9   9        2.67        1.14     22.24 o 
   1   9   9      299.90      399.08     42.16 o 
   2   9   9      109.01      136.78     31.66 o 
   3   9   9        0.16        0.56     42.67 o 
 -14  10   9      456.64      388.55     69.71 o 
 -13  10   9      535.87      594.35     82.55 o 
 -12  10   9       67.93       96.24     44.03 o 
 -11  10   9      783.62      715.79     98.01 o 
 -10  10   9     2189.49     2036.01     89.54 o 
  -9  10   9       64.25       46.75     32.61 o 
  -8  10   9      555.65      611.29     56.45 o 
  -7  10   9     1328.32     1286.32     76.91 o 
  -6  10   9       75.17       74.36     25.80 o 
  -5  10   9      775.56      759.51     55.64 o 
  -4  10   9      204.25      195.28     87.02 o 
  -3  10   9       84.59       57.89     25.89 o 
  -2  10   9      184.59      156.81     31.26 o 
  -1  10   9       10.61       13.52     23.60 o 
   0  10   9       55.81       90.09     29.11 o 
   1  10   9      202.62      289.69     38.71 o 
   2  10   9        0.63        2.80     42.42 o 
 -14  11   9      810.14      734.34    144.07 o 
 -13  11   9      400.04      314.57    135.54 o 
 -12  11   9      166.15      121.42     32.24 o 
 -11  11   9     1169.07     1185.88     82.73 o 
 -10  11   9      171.33      104.10     32.58 o 
  -9  11   9      649.55      735.97     83.34 o 
  -8  11   9      232.62      269.10     42.99 o 
  -7  11   9      207.93      221.09     39.86 o 
  -6  11   9      408.73      410.49     43.20 o 
  -5  11   9      434.68      475.68     56.79 o 
  -4  11   9        3.54       -8.44     27.46 o 
  -3  11   9      105.45       99.74     29.80 o 
  -2  11   9      101.81       41.47     34.99 o 
  -1  11   9        7.53       16.07     26.83 o 
   0  11   9      144.17      133.96     38.77 o 
   1  11   9       34.28       66.59     33.55 o 
 -13  12   9        2.87       -5.28     24.36 o 
 -12  12   9      473.34      585.35     89.76 o 
 -11  12   9      437.64      407.07     51.02 o 
 -10  12   9      105.41       82.96     32.41 o 
  -9  12   9      844.22      945.78     73.83 o 
  -8  12   9      296.93      219.26     45.78 o 
  -7  12   9       73.77       22.09     30.83 o 
  -6  12   9      325.87      308.31     42.57 o 
  -5  12   9       44.54       55.74     34.81 o 
  -4  12   9       85.54       72.05     36.17 o 
  -3  12   9       64.73       43.73     37.48 o 
  -2  12   9        0.25       -1.07     28.54 o 
  -1  12   9       18.14       70.33     35.86 o 
 -12  13   9      409.86      366.22     55.22 o 
 -11  13   9       19.68       59.89     34.32 o 
 -10  13   9      571.24      497.82     58.41 o 
  -9  13   9      229.23      216.21     45.28 o 
  -8  13   9      114.72       45.17     33.55 o 
  -7  13   9      306.87      321.39     56.68 o 
  -6  13   9       67.36       39.67     36.14 o 
  -5  13   9        2.52       17.42     34.44 o 
  -4  13   9       66.47       71.92     39.17 o 
  -3  13   9      112.61      171.80     54.81 o 
  -9  14   9       20.66       46.60     68.26 o 
  -8  14   9       16.88       34.00     36.26 o 
  -7  14   9      177.85      130.47     80.02 o 
   0 -13  10      124.24      187.11     75.81 o 
   1 -13  10      213.20      131.59     72.53 o 
   2 -13  10       20.73       47.50     44.29 o 
   3 -13  10      595.65      574.18     77.40 o 
   4 -13  10      278.14      289.50     50.37 o 
   5 -13  10      272.65      233.50     56.82 o 
   6 -13  10      789.86      881.24     89.59 o 
   7 -13  10       86.55       71.80     43.63 o 
  -2 -12  10       29.91       46.00     31.84 o 
  -1 -12  10      284.43      307.21     72.53 o 
   0 -12  10      488.47      682.94     78.83 o 
   1 -12  10       51.13       68.70     37.38 o 
   2 -12  10      790.93      873.28     89.08 o 
   3 -12  10     1360.33     1448.53    165.40 o 
   4 -12  10       15.60        0.00     34.81 o 
   5 -12  10      610.44      708.00     79.98 o 
   6 -12  10      582.90      690.35    105.67 o 
   7 -12  10       18.62       -0.74     35.27 o 
   8 -12  10     1174.07     1240.68     99.43 o 
   9 -12  10      209.98      165.40     55.79 o 
  -4 -11  10      202.83      195.41     35.12 o 
  -3 -11  10      126.06      121.74     32.16 o 
  -2 -11  10       18.04       -7.20     23.92 o 
  -1 -11  10      767.78      747.08    175.25 o 
   0 -11  10      483.71      448.22     65.18 o 
   1 -11  10      558.18      422.07     62.17 o 
   2 -11  10     1188.78     1157.22     94.63 o 
   3 -11  10       48.88       40.91     30.17 o 
   4 -11  10      275.54      223.23     47.83 o 
   5 -11  10      473.87      467.31     65.49 o 
   6 -11  10       80.10       58.06     37.03 o 
   7 -11  10      572.29      634.29     73.84 o 
   8 -11  10      469.79      435.68     53.27 o 
   9 -11  10        8.07       -5.26     25.16 o 
  -6 -10  10       22.78       19.69     65.64 o 
  -5 -10  10      124.01       84.30     53.17 o 
  -4 -10  10      411.44      493.38     47.06 o 
  -3 -10  10        0.48       -0.85     22.98 o 
  -2 -10  10      755.83      703.49     52.46 o 
  -1 -10  10      627.81      631.66     56.58 o 
   0 -10  10       45.22       30.95     32.00 o 
   1 -10  10      679.24      663.56    100.42 o 
   2 -10  10      422.91      423.12     48.48 o 
   3 -10  10        8.23        6.78     23.90 o 
   4 -10  10      861.71      841.47     78.03 o 
   5 -10  10      429.14      338.22     58.74 o 
   6 -10  10      324.45      529.48    160.48 o 
   7 -10  10     1400.78     1353.03     81.55 o 
   8 -10  10      246.71      186.77     30.94 o 
   9 -10  10      276.64      289.91     34.63 o 
  10 -10  10     1208.34     1247.96     83.65 o 
  -7  -9  10      491.06      511.07     84.09 o 
  -6  -9  10      131.23      164.15     55.69 o 
  -5  -9  10      313.18      207.88     75.15 o 
  -4  -9  10       78.78      115.27     29.37 o 
  -3  -9  10      618.62      601.33     47.00 o 
  -2  -9  10     1426.08     1343.76     65.20 o 
  -1  -9  10      103.39       87.76     24.57 o 
   0  -9  10      487.11      485.74     84.34 o 
   1  -9  10     1809.15     1747.99    288.80 o 
   2  -9  10        4.12       13.62     25.72 o 
   3  -9  10     2295.65     2126.45     86.83 o 
   4  -9  10      954.91      974.85     79.80 o 
   5  -9  10        0.77       -0.03     28.87 o 
   6  -9  10     1449.25     1524.05     73.82 o 
   7  -9  10     1560.53     1522.40    102.62 o 
   8  -9  10      280.42      252.43     32.72 o 
   9  -9  10     1012.99     1052.69     45.29 o 
  10  -9  10      121.30       86.30     33.83 o 
  -8  -8  10       90.68       92.69     48.29 o 
  -7  -8  10      100.77       66.57     44.90 o 
  -6  -8  10      258.35      220.25     54.72 o 
  -5  -8  10      318.00      282.95     30.11 o 
  -4  -8  10       60.64       44.73     23.82 o 
  -3  -8  10     1037.80     1013.30     55.27 o 
  -2  -8  10     1478.81     1374.36     62.32 o 
  -1  -8  10        3.63       -4.73     17.94 o 
   0  -8  10     1689.31     1805.35    100.22 o 
   1  -8  10      528.03      480.99     55.36 o 
   2  -8  10      516.64      466.84     46.72 o 
   3  -8  10     3155.52     3082.53    104.60 o 
   4  -8  10     1009.61      924.46    110.60 o 
   5  -8  10     1392.68     1435.53     61.05 o 
   6  -8  10     2924.51     3055.88     86.29 o 
   7  -8  10        7.80       27.22     19.84 o 
   8  -8  10      911.68      924.72     51.63 o 
   9  -8  10      789.18      782.20     45.22 o 
  10  -8  10       30.76       20.08     28.96 o 
  11  -8  10      718.06      739.00     79.01 o 
  -9  -7  10      240.09      257.51     63.14 o 
  -8  -7  10      486.82      422.54     76.79 o 
  -7  -7  10      174.11      164.88     48.49 o 
  -6  -7  10      515.90      492.05    105.67 o 
  -5  -7  10       24.75        7.02     18.45 o 
  -4  -7  10      547.88      573.89     44.37 o 
  -3  -7  10     1307.38     1539.67     63.27 o 
  -2  -7  10      202.52      186.54     31.21 o 
  -1  -7  10      925.42      893.22     68.50 o 
   0  -7  10     1895.93     1967.15     98.99 o 
   1  -7  10       14.53       21.62     20.34 o 
   2  -7  10     4531.83     4731.83    157.62 o 
   3  -7  10     4946.51     5000.37    124.22 o 
   4  -7  10       16.98        4.49     16.31 o 
   5  -7  10     2846.50     2840.14     80.85 o 
   6  -7  10      950.19      902.05     50.08 o 
   7  -7  10      767.53      805.72     48.05 o 
   8  -7  10     1086.31     1108.15     84.32 o 
   9  -7  10      316.07      187.90     37.24 o 
  10  -7  10      293.67      352.36     54.28 o 
  11  -7  10      965.11      854.41     84.11 o 
 -10  -6  10      398.54      403.93     77.09 o 
  -9  -6  10      188.50      111.15     46.02 o 
  -8  -6  10       30.74       14.46     36.88 o 
  -7  -6  10     1061.52      928.31    131.60 o 
  -6  -6  10       84.74       84.59     38.76 o 
  -5  -6  10        5.06        9.61     17.36 o 
  -4  -6  10     1137.03     1184.75     74.09 o 
  -3  -6  10     1456.29     1388.29     57.14 o 
  -2  -6  10      341.41      356.85     31.91 o 
  -1  -6  10     4194.09     4192.79    106.39 o 
   0  -6  10      654.43      677.63     49.28 o 
   1  -6  10     2855.56     2659.14     90.79 o 
   2  -6  10     3484.66     3516.12     78.52 o 
   3  -6  10       11.48        9.98     16.29 o 
   4  -6  10     1398.32     1443.40     57.47 o 
   5  -6  10      950.51     1009.22     50.89 o 
   6  -6  10        0.07       -9.22     16.27 o 
   7  -6  10     1556.48     1606.30     62.16 o 
   8  -6  10     1034.55     1019.96     45.04 o 
   9  -6  10       50.71       49.05     29.07 o 
  10  -6  10      618.52      567.61     57.32 o 
  11  -6  10      198.43      109.07     36.90 o 
 -11  -5  10      122.34      141.12     74.17 o 
 -10  -5  10      337.14      258.57     60.61 o 
  -9  -5  10       41.28       31.21     39.23 o 
  -8  -5  10        8.74        1.52     33.65 o 
  -7  -5  10     1284.47     1274.18    102.06 o 
  -6  -5  10       80.59       84.60     30.52 o 
  -5  -5  10     1310.69     1304.79     63.55 o 
  -4  -5  10     2164.76     2337.11     87.79 o 
  -3  -5  10      289.18      233.03     29.30 o 
  -2  -5  10     4187.11     4158.46    144.24 o 
  -1  -5  10      804.27      826.44     43.00 o 
   0  -5  10     1285.38     1226.50     49.57 o 
   1  -5  10     3755.03     3809.13     87.57 o 
   2  -5  10     1125.29     1147.43     69.09 o 
   3  -5  10      680.12      658.33     49.49 o 
   4  -5  10     4458.64     4428.38    102.54 o 
   5  -5  10     1412.16     1345.85     56.42 o 
   6  -5  10      839.53      857.13     46.51 o 
   7  -5  10     1631.28     1619.01     59.73 o 
   8  -5  10      292.72      235.02     37.19 o 
   9  -5  10      575.70      511.96     57.13 o 
  10  -5  10      663.24      719.96     62.52 o 
  11  -5  10        7.51       19.72     34.34 o 
 -11  -4  10      375.54      398.77     75.81 o 
 -10  -4  10      398.48      269.88     62.68 o 
  -9  -4  10       23.93       -1.51     35.86 o 
  -8  -4  10     3027.01     3326.44    212.00 o 
  -7  -4  10      718.45      716.09    104.36 o 
  -6  -4  10     1243.30     1255.68     51.31 o 
  -5  -4  10     2698.47     2716.69     91.05 o 
  -4  -4  10      108.70      112.41     24.41 o 
  -3  -4  10     2624.51     2474.36     79.54 o 
  -2  -4  10     4247.93     4232.03    174.86 o 
  -1  -4  10        5.19        2.01     13.44 o 
   0  -4  10     3845.46     3851.99     82.81 o 
   1  -4  10     2876.56     2893.61     94.03 o 
   2  -4  10      148.26      105.97     20.57 o 
   3  -4  10     2532.77     2443.38     70.01 o 
   4  -4  10     4581.04     4598.11    139.83 o 
   5  -4  10      146.87      152.91     23.98 o 
   6  -4  10     2335.73     2430.81     72.30 o 
   7  -4  10      308.40      311.99     24.84 o 
   8  -4  10       35.58       47.53     26.86 o 
   9  -4  10      420.28      345.47     45.52 o 
  10  -4  10       83.55       86.92     33.23 o 
  11  -4  10      157.27      132.88     41.69 o 
 -12  -3  10      159.72      149.84     73.18 o 
 -11  -3  10      421.55      525.94     78.57 o 
 -10  -3  10       35.72       72.86     54.48 o 
  -9  -3  10      249.73      305.86     78.76 o 
  -8  -3  10     3299.20     3474.12    212.66 o 
  -7  -3  10       87.64      134.60     37.56 o 
  -6  -3  10      855.77      866.44     44.62 o 
  -5  -3  10     1000.19      986.65     54.87 o 
  -4  -3  10      489.93      437.14     57.86 o 
  -3  -3  10     5992.95     5724.75    135.70 o 
  -2  -3  10     1750.55     1763.60     78.76 o 
  -1  -3  10     1217.54     1209.64     42.37 o 
   0  -3  10     3506.60     3587.60     77.93 o 
   1  -3  10     1398.11     1442.09     50.87 o 
   2  -3  10     1198.99     1117.25     52.65 o 
   3  -3  10     5785.60     5639.86    105.31 o 
   4  -3  10       38.21       13.90     15.95 o 
   5  -3  10      482.67      496.94     35.79 o 
   6  -3  10      482.57      480.77     33.69 o 
   7  -3  10        0.35      -10.60     19.84 o 
   8  -3  10      606.09      644.93     69.14 o 
   9  -3  10      210.64      190.39     35.25 o 
  10  -3  10       24.69        7.51     25.18 o 
 -12  -2  10      688.02      874.27    139.81 o 
 -11  -2  10      244.15      326.21     85.98 o 
 -10  -2  10      657.00      521.81    101.08 o 
  -9  -2  10     1288.85     1296.32    141.12 o 
  -8  -2  10      587.83      538.22     90.58 o 
  -7  -2  10     1746.90     1720.94    106.85 o 
  -6  -2  10     1593.56     1674.57    108.10 o 
  -5  -2  10      103.42       96.54     22.47 o 
  -4  -2  10     3622.66     3673.11    143.44 o 
  -3  -2  10     3594.24     3790.93    104.29 o 
  -2  -2  10      103.59      110.99     17.05 o 
  -1  -2  10     2298.78     2304.40     54.43 o 
   0  -2  10     3123.98     3042.52     76.81 o 
   1  -2  10      265.47      241.76     24.36 o 
   2  -2  10     3787.88     3850.65     86.42 o 
   3  -2  10     2835.28     2898.45     83.73 o 
   4  -2  10        6.07       13.61     13.57 o 
   5  -2  10     2741.90     2769.83     70.76 o 
   6  -2  10      365.02      345.68     24.21 o 
   7  -2  10      465.86      415.90     41.11 o 
   8  -2  10      774.22      669.38     51.96 o 
   9  -2  10        5.50       28.56     25.93 o 
  10  -2  10      297.33      336.37     42.51 o 
 -13  -1  10      588.62      387.25     98.45 o 
 -12  -1  10      405.88      655.71    120.11 o 
 -11  -1  10      137.78      122.74     61.70 o 
 -10  -1  10      698.91      615.67    103.71 o 
  -9  -1  10     1213.48     1229.37    132.59 o 
  -8  -1  10      225.01      286.60    124.71 o 
  -7  -1  10     2610.61     2717.94     78.42 o 
  -6  -1  10      288.03      276.25     29.99 o 
  -5  -1  10      673.92      667.04     41.87 o 
  -4  -1  10     3970.82     3942.28     97.36 o 
  -3  -1  10     2870.48     2823.24     86.90 o 
  -2  -1  10     1196.86     1213.51     39.32 o 
  -1  -1  10     3637.22     3692.14     73.28 o 
   0  -1  10       56.96       52.68     13.17 o 
   1  -1  10     1717.64     1710.88     40.80 o 
   2  -1  10     4887.24     4754.62    101.77 o 
   3  -1  10       23.49       -4.18     16.65 o 
   4  -1  10     1094.29     1117.87     89.93 o 
   5  -1  10      407.57      399.71     28.86 o 
   6  -1  10      192.43      183.75     29.65 o 
   7  -1  10      679.56      732.19     53.62 o 
   8  -1  10      707.56      636.70     51.79 o 
   9  -1  10       59.74       32.00     27.83 o 
  10  -1  10      529.23      552.10     51.65 o 
 -13   0  10      538.52      389.88     94.52 o 
 -12   0  10       18.35       28.22     52.51 o 
 -11   0  10      417.37      307.83     78.76 o 
 -10   0  10     1018.72      943.19    122.74 o 
  -9   0  10      367.13      381.35     78.76 o 
  -8   0  10     3924.39     3860.72    244.17 o 
  -7   0  10     1333.00     1456.38     49.96 o 
  -6   0  10      925.11      867.16     42.42 o 
  -5   0  10     2639.38     2647.25     82.52 o 
  -4   0  10     6802.98     6930.74    167.78 o 
  -3   0  10      365.20      356.76     27.75 o 
  -2   0  10     4359.55     4296.91     80.58 o 
  -1   0  10      124.17      141.37     15.95 o 
   0   0  10      991.97     1025.31     43.85 o 
   1   0  10     2161.91     2197.34     54.88 o 
   2   0  10     1074.72     1085.36     49.40 o 
   3   0  10      634.11      588.76     37.03 o 
   4   0  10     1335.31     1428.27     81.98 o 
   5   0  10      480.42      484.91     30.31 o 
   6   0  10      473.16      509.54     48.11 o 
   7   0  10     1052.14     1104.60     71.07 o 
   8   0  10       18.88       23.95     25.19 o 
   9   0  10      118.10       91.98     33.19 o 
 -14   1  10      699.12      641.92    120.11 o 
 -13   1  10      617.46      708.87    121.43 o 
 -12   1  10      137.46       46.60     51.20 o 
 -11   1  10     1212.37     1176.86    137.84 o 
 -10   1  10      278.71      243.51     70.23 o 
  -9   1  10      396.48      341.31     74.17 o 
  -8   1  10     6533.73     6393.65    173.79 o 
  -7   1  10      467.35      560.93     44.60 o 
  -6   1  10     1130.90     1066.95     80.83 o 
  -5   1  10     4013.49     3801.89     95.45 o 
  -4   1  10       21.62       26.74     13.60 o 
  -3   1  10     1794.85     1802.67     49.42 o 
  -2   1  10     1349.11     1319.09     34.97 o 
  -1   1  10        1.94       -0.15      9.86 o 
   0   1  10     2708.85     2727.29     57.78 o 
   1   1  10     2366.71     2325.89     70.88 o 
   2   1  10       73.30       72.09     19.02 o 
   3   1  10     1759.31     1720.51     58.15 o 
   4   1  10      835.75      810.42     48.62 o 
   5   1  10      477.85      493.00     67.17 o 
   6   1  10      731.61      732.78     57.43 o 
   7   1  10       30.77       32.78     26.99 o 
   8   1  10      101.83       85.92     35.91 o 
   9   1  10      137.36       81.06     34.73 o 
 -14   2  10      975.21      697.06    124.71 o 
 -13   2  10       94.77      206.75     77.45 o 
 -12   2  10      528.76      477.18     97.80 o 
 -11   2  10      641.62      477.18     89.92 o 
 -10   2  10        0.53       11.49     29.00 o 
  -9   2  10     4601.46     4353.44    138.04 o 
  -8   2  10     4922.37     4684.27    130.74 o 
  -7   2  10       16.55       -6.28     11.84 o 
  -6   2  10     1635.90     1714.89     59.00 o 
  -5   2  10      882.61      932.03     57.70 o 
  -4   2  10     1092.51     1107.83     41.08 o 
  -3   2  10     6920.78     6751.38    119.63 o 
  -2   2  10      476.60      466.11     32.27 o 
  -1   2  10     2121.29     2213.20     50.65 o 
   0   2  10     2364.80     2494.74     60.29 o 
   1   2  10      243.94      220.78     21.97 o 
   2   2  10     3757.22     3555.93     77.43 o 
   3   2  10      513.85      613.94     38.36 o 
   4   2  10      157.89      122.61     23.97 o 
   5   2  10      231.24      215.32     47.64 o 
   6   2  10      206.83      254.65     66.88 o 
   7   2  10       10.51        4.78     24.81 o 
   8   2  10      161.27      161.06     48.58 o 
 -14   3  10      374.25      198.88     70.89 o 
 -13   3  10      110.75      120.77     60.39 o 
 -12   3  10      857.29      911.69    124.71 o 
 -11   3  10      238.24      186.67     87.30 o 
 -10   3  10     1308.51     1407.13    112.89 o 
  -9   3  10     5976.92     5385.81    172.41 o 
  -8   3  10        6.16       18.82     13.33 o 
  -7   3  10      333.89      342.14     32.73 o 
  -6   3  10     3268.69     3276.49     89.05 o 
  -5   3  10        1.71        1.63     13.71 o 
  -4   3  10     6594.95     6563.16    126.60 o 
  -3   3  10     4594.03     4603.40    105.82 o 
  -2   3  10       46.72       50.56     11.93 o 
  -1   3  10     3078.17     3085.20     59.39 o 
   0   3  10      420.43      495.77     35.76 o 
   1   3  10      678.43      627.31     34.72 o 
   2   3  10     2322.98     2312.93     61.47 o 
   3   3  10      287.22      253.27     26.66 o 
   4   3  10      424.84      435.24     48.24 o 
   5   3  10      723.87      715.88     56.26 o 
   6   3  10       33.76       39.81     32.91 o 
   7   3  10      111.90       71.13     38.92 o 
   8   3  10      159.75      155.26     51.00 o 
 -15   4  10      784.29     1049.52    150.31 o 
 -14   4  10        0.18        7.22     47.91 o 
 -13   4  10     1154.04     1177.49    101.37 o 
 -12   4  10      518.26      542.49     68.78 o 
 -11   4  10      272.73      250.42     49.43 o 
 -10   4  10     2362.64     2378.98    427.62 o 
  -9   4  10     2550.70     2329.90     68.34 o 
  -8   4  10     1238.48     1141.77     83.27 o 
  -7   4  10     1242.02     1409.44     57.41 o 
  -6   4  10     1200.48     1204.55     85.17 o 
  -5   4  10     1044.57     1117.54     57.72 o 
  -4   4  10     4091.31     4308.89     96.28 o 
  -3   4  10      289.13      279.36     24.27 o 
  -2   4  10      655.41      648.91     28.18 o 
  -1   4  10     1306.57     1357.65     42.56 o 
   0   4  10        0.56      -11.32     11.32 o 
   1   4  10     2608.08     2577.48     66.03 o 
   2   4  10      454.64      506.00     34.64 o 
   3   4  10        4.58       -4.75     15.07 o 
   4   4  10      248.71      273.31     68.78 o 
   5   4  10      125.48      105.47     37.30 o 
   6   4  10        6.97      -21.75     33.51 o 
   7   4  10      125.11      174.67     49.43 o 
 -15   5  10      226.10      158.84     76.14 o 
 -14   5  10      441.51      454.18     73.82 o 
 -13   5  10      919.70      949.46     93.75 o 
 -12   5  10        1.63      -15.78     29.93 o 
 -11   5  10      784.25      947.29    112.57 o 
 -10   5  10     1554.36     1549.58     54.63 o 
  -9   5  10        0.81        0.98     14.46 o 
  -8   5  10     2529.81     2699.03     81.29 o 
  -7   5  10     1923.72     1942.76     68.22 o 
  -6   5  10      181.12      134.25     23.45 o 
  -5   5  10     2838.19     2801.14     74.69 o 
  -4   5  10      626.63      615.73     38.30 o 
  -3   5  10      857.95      923.89     44.68 o 
  -2   5  10     1520.07     1546.48     45.63 o 
  -1   5  10       48.59       33.28     16.95 o 
   0   5  10      197.41      220.10     25.76 o 
   1   5  10     1951.15     1806.21     62.07 o 
   2   5  10        2.84       -9.17     16.15 o 
   3   5  10      123.24      103.70     22.36 o 
   4   5  10      338.81      382.40     52.89 o 
   5   5  10       59.09       54.22     37.35 o 
   6   5  10      141.78      118.85     46.93 o 
 -15   6  10      152.79      128.82     72.86 o 
 -14   6  10     1047.33     1192.37    114.21 o 
 -13   6  10      449.64      353.10     62.47 o 
 -12   6  10      154.67      183.12     47.99 o 
 -11   6  10     2112.93     2175.88    121.80 o 
 -10   6  10      512.88      478.81     36.77 o 
  -9   6  10     3737.62     3706.34    100.88 o 
  -8   6  10     1376.20     1445.43     61.76 o 
  -7   6  10      133.05      114.77     27.12 o 
  -6   6  10     1319.73     1513.24     62.80 o 
  -5   6  10     1222.01     1365.92     54.84 o 
  -4   6  10        5.66      -10.84     13.92 o 
  -3   6  10     1742.58     1734.80     67.36 o 
  -2   6  10     2375.53     2370.93     76.33 o 
  -1   6  10       10.09       10.10     18.25 o 
   0   6  10      459.05      451.82     36.19 o 
   1   6  10      654.53      596.44     41.31 o 
   2   6  10       38.75       79.08     21.35 o 
   3   6  10      426.19      450.81     38.30 o 
   4   6  10       74.55       58.31     35.60 o 
   5   6  10       21.50       38.97     37.29 o 
 -15   7  10      593.62      558.96     83.50 o 
 -14   7  10     1321.95     1500.52    212.00 o 
 -13   7  10        8.28      -18.21     35.02 o 
 -12   7  10      838.55      902.85     89.88 o 
 -11   7  10      574.86      577.49     57.83 o 
 -10   7  10      389.30      379.38     37.96 o 
  -9   7  10     3836.64     3788.31    205.81 o 
  -8   7  10      158.67      176.73     37.38 o 
  -7   7  10       17.10        0.19     16.61 o 
  -6   7  10     2512.75     2647.92     84.89 o 
  -5   7  10      416.99      427.01     45.11 o 
  -4   7  10     1275.23     1376.44     71.24 o 
  -3   7  10      754.19      734.43     49.93 o 
  -2   7  10      465.37      450.78     39.76 o 
  -1   7  10        6.33      -18.69     18.69 o 
   0   7  10      808.13      873.59     57.41 o 
   1   7  10       24.22       22.27     20.49 o 
   2   7  10      210.84      246.86     30.57 o 
   3   7  10      143.43       85.38     33.48 o 
   4   7  10        9.01      -33.10     33.10 o 
   5   7  10       60.31       83.82     44.84 o 
 -15   8  10      728.94      877.56    143.09 o 
 -14   8  10      190.66      119.69     98.45 o 
 -13   8  10      241.84      280.87     61.00 o 
 -12   8  10      624.94      626.09     78.62 o 
 -11   8  10        3.97       20.08     18.58 o 
 -10   8  10     1479.71     1566.16     74.17 o 
  -9   8  10     2548.15     2683.45     98.37 o 
  -8   8  10       25.83       16.74     22.20 o 
  -7   8  10     1121.12     1222.59     72.24 o 
  -6   8  10      745.36      803.18     61.78 o 
  -5   8  10        3.85       15.08     19.73 o 
  -4   8  10     1253.66     1328.72     66.34 o 
  -3   8  10     1906.99     1872.18     91.68 o 
  -2   8  10        1.47      -17.30     19.03 o 
  -1   8  10      415.88      376.33     40.20 o 
   0   8  10      115.83      122.78     28.27 o 
   1   8  10      409.11      346.73     39.95 o 
   2   8  10       36.30       50.02     24.26 o 
   3   8  10       18.79       21.46     32.76 o 
   4   8  10       31.28      -10.12     36.50 o 
 -14   9  10       78.88       41.90     44.84 o 
 -13   9  10      690.43      722.59    118.47 o 
 -12   9  10      284.02      263.53     37.82 o 
 -11   9  10      279.54      286.06     48.55 o 
 -10   9  10     1949.80     1901.27    115.05 o 
  -9   9  10      125.67      152.33     33.11 o 
  -8   9  10       29.42       71.06     27.03 o 
  -7   9  10     1365.72     1485.14     82.30 o 
  -6   9  10      283.11      286.35     41.81 o 
  -5   9  10      560.39      599.78     49.46 o 
  -4   9  10      861.28      948.22     98.91 o 
  -3   9  10       16.36       15.90     27.28 o 
  -2   9  10      160.60      121.28     29.11 o 
  -1   9  10       45.75       53.98     27.36 o 
   0   9  10        7.42      -22.97     23.18 o 
   1   9  10      327.85      276.26     38.09 o 
   2   9  10       23.37       13.83     24.95 o 
 -14  10  10      362.58      362.94     72.62 o 
 -13  10  10      591.00      650.29    106.99 o 
 -12  10  10        7.04       -4.46     20.96 o 
 -11  10  10      948.25     1050.12     67.40 o 
 -10  10  10      933.79      973.31     68.61 o 
  -9  10  10      125.69       51.48     28.71 o 
  -8  10  10      327.93      284.82     43.50 o 
  -7  10  10      846.89      962.54     71.24 o 
  -6  10  10      198.74      199.73     33.39 o 
  -5  10  10      817.46      795.58     58.22 o 
  -4  10  10       39.82       16.40     28.52 o 
  -3  10  10       36.35       78.37     43.10 o 
  -2  10  10      169.02      129.33     32.70 o 
  -1  10  10       50.64       59.09     27.04 o 
   0  10  10       86.50       96.58     31.09 o 
   1  10  10       61.00       82.34     31.26 o 
 -13  11  10      179.28      189.16     32.12 o 
 -12  11  10      139.62      122.12     35.75 o 
 -11  11  10      769.45      708.71     61.07 o 
 -10  11  10      169.69       83.87     31.70 o 
  -9  11  10      621.68      628.88     70.22 o 
  -8  11  10      565.37      513.99     58.42 o 
  -7  11  10        1.39      -13.43     29.01 o 
  -6  11  10      387.76      286.24     39.60 o 
  -5  11  10      254.28      206.99     57.49 o 
  -4  11  10        6.15       13.29     29.36 o 
  -3  11  10      240.51      287.36     49.41 o 
  -2  11  10       76.21       50.31     35.85 o 
  -1  11  10       11.03       17.05     28.33 o 
   0  11  10       99.45       90.56     36.44 o 
 -12  12  10      549.21      547.56     57.84 o 
 -11  12  10      168.17      162.85     38.75 o 
 -10  12  10      335.75      206.74     43.81 o 
  -9  12  10      309.71      351.29     51.84 o 
  -8  12  10       80.91       46.92     32.92 o 
  -7  12  10      200.29      172.41     41.69 o 
  -6  12  10      273.74      216.56     38.64 o 
  -5  12  10        5.35       35.94     35.12 o 
  -4  12  10       57.86       74.37     38.86 o 
  -3  12  10       36.60       54.82     37.41 o 
  -2  12  10       14.20       25.50     36.90 o 
 -11  13  10       15.56       62.35     72.86 o 
 -10  13  10      443.93      398.93     55.54 o 
  -9  13  10      152.91       69.00     61.75 o 
  -8  13  10       11.92       23.98     31.77 o 
  -7  13  10      337.09      429.63     66.90 o 
  -6  13  10       76.71       33.43     35.94 o 
  -5  13  10       24.83       46.66     38.51 o 
   1 -13  11      152.75      118.26     50.69 o 
   2 -13  11      145.49       44.75     47.29 o 
   3 -13  11      740.27      796.55    176.89 o 
   4 -13  11      228.19      181.64     42.68 o 
   5 -13  11      407.40      464.04     71.58 o 
  -1 -12  11      158.96      149.42     60.06 o 
   0 -12  11      401.57      469.79    105.02 o 
   1 -12  11        0.60       -6.51     38.29 o 
   2 -12  11      572.61      634.31     79.01 o 
   3 -12  11      772.08      861.40    106.00 o 
   4 -12  11       58.34        0.32     54.81 o 
   5 -12  11      911.39     1023.50     95.97 o 
   6 -12  11      332.51      312.14     59.53 o 
   7 -12  11      251.22      155.00     48.57 o 
  -3 -11  11      217.00      184.58     40.09 o 
  -2 -11  11       65.86       33.78     36.51 o 
  -1 -11  11     1041.36      948.42     88.41 o 
   0 -11  11      173.54      191.02     49.04 o 
   1 -11  11      888.06     1014.63     93.03 o 
   2 -11  11      676.15      668.04    100.75 o 
   3 -11  11       78.35       33.56     31.42 o 
   4 -11  11      480.49      624.07     74.95 o 
   5 -11  11      595.63      466.91     66.87 o 
   6 -11  11       12.77       21.44     36.99 o 
   7 -11  11      762.06      912.16     88.55 o 
   8 -11  11      342.19      408.82     63.87 o 
  -5 -10  11      246.61      264.38    106.00 o 
  -4 -10  11      383.61      303.89     42.99 o 
  -3 -10  11        8.95       13.99     28.66 o 
  -2 -10  11      674.07      654.92     57.83 o 
  -1 -10  11      320.10      272.36     51.51 o 
   0 -10  11      191.64      138.18     43.17 o 
   1 -10  11     1008.83     1034.64     90.01 o 
   2 -10  11      365.26      480.25     53.17 o 
   3 -10  11      182.27      139.73     35.45 o 
   4 -10  11     1329.24     1155.85    119.79 o 
   5 -10  11       92.75       60.01     36.41 o 
   6 -10  11      323.39      276.29     59.07 o 
   7 -10  11      820.61      951.12    191.66 o 
   8 -10  11       78.20        4.66     27.79 o 
   9 -10  11      718.92      670.92     42.10 o 
  -6  -9  11      276.14      252.04     64.31 o 
  -5  -9  11      765.87      852.65     94.81 o 
  -4  -9  11      115.84       46.02     37.30 o 
  -3  -9  11      318.40      336.86     45.05 o 
  -2  -9  11      902.62      898.90     56.46 o 
  -1  -9  11       49.08       13.36     30.62 o 
   0  -9  11     1038.13     1278.43     92.59 o 
   1  -9  11      584.56      673.81    102.39 o 
   2  -9  11       53.17       52.64     30.76 o 
   3  -9  11      516.26      521.99     53.82 o 
   4  -9  11      717.50      726.93    138.82 o 
   5  -9  11       12.48       27.27     32.31 o 
   6  -9  11     1689.32     1642.98     88.08 o 
   7  -9  11      634.65      613.06     47.43 o 
   8  -9  11      167.53      183.17     31.00 o 
   9  -9  11     1439.81     1606.24     67.72 o 
  10  -9  11      361.93      526.26     68.64 o 
  -7  -8  11        0.87       26.78     41.74 o 
  -6  -8  11      522.37      521.05     77.77 o 
  -5  -8  11      244.15      188.12     52.69 o 
  -4  -8  11        1.60       15.56     22.69 o 
  -3  -8  11      701.85      720.99     58.37 o 
  -2  -8  11      471.60      432.40     40.46 o 
  -1  -8  11      375.35      230.21     45.04 o 
   0  -8  11     1280.87     1247.12     88.34 o 
   1  -8  11       24.96       19.25     25.20 o 
   2  -8  11      508.20      536.16     51.19 o 
   3  -8  11     3500.18     3491.20    141.04 o 
   4  -8  11       11.82      -20.90     25.34 o 
   5  -8  11     1890.00     1966.06     72.50 o 
   6  -8  11     2125.03     2225.28    108.34 o 
   7  -8  11        0.08       -3.04     20.26 o 
   8  -8  11     1037.10     1102.49     69.62 o 
   9  -8  11      248.54      225.83     59.98 o 
  10  -8  11       34.77       23.57     32.81 o 
  -8  -7  11      140.71      124.84     54.06 o 
  -7  -7  11      171.77      106.73     47.31 o 
  -6  -7  11      320.89      352.95    102.39 o 
  -5  -7  11       53.50       44.32     23.30 o 
  -4  -7  11      349.13      460.95     74.61 o 
  -3  -7  11      623.62      601.61     52.32 o 
  -2  -7  11       15.58        3.22     18.06 o 
  -1  -7  11     1011.43     1109.15     79.79 o 
   0  -7  11     1571.08     1243.86     84.16 o 
   1  -7  11      253.91      203.31     46.53 o 
   2  -7  11     3189.22     3151.53    113.79 o 
   3  -7  11     1872.79     1841.78    124.05 o 
   4  -7  11      541.97      554.14     41.44 o 
   5  -7  11     2316.27     2480.02     96.98 o 
   6  -7  11      207.50      142.77     26.12 o 
   7  -7  11      400.43      363.39     30.68 o 
   8  -7  11     1090.10     1166.96     69.50 o 
   9  -7  11      179.42      185.63     38.93 o 
  10  -7  11      529.64      604.22     60.75 o 
  -9  -6  11      258.55      257.44     64.39 o 
  -8  -6  11       13.55       22.24     39.38 o 
  -7  -6  11     1473.89     1372.91    113.22 o 
  -6  -6  11      163.48      235.78     73.84 o 
  -5  -6  11      121.59      121.94     27.36 o 
  -4  -6  11      899.94      834.14     57.22 o 
  -3  -6  11      697.99      623.65     51.04 o 
  -2  -6  11     1321.10     1314.61     76.14 o 
  -1  -6  11     3875.95     3953.05    115.34 o 
   0  -6  11        2.35       -1.16     21.06 o 
   1  -6  11     1836.66     1834.04     93.94 o 
   2  -6  11     4097.94     4189.19    124.64 o 
   3  -6  11        3.59       -4.77     16.44 o 
   4  -6  11     1536.95     1580.15     62.45 o 
   5  -6  11     1470.86     1460.34     62.16 o 
   6  -6  11        2.79       19.84     15.92 o 
   7  -6  11     1181.40     1295.35     62.20 o 
   8  -6  11      806.77      868.77     52.81 o 
   9  -6  11      117.80      139.39     36.30 o 
  10  -6  11      676.99      691.75     64.59 o 
 -10  -5  11      287.78      417.91     74.42 o 
  -9  -5  11       11.53       16.66     40.83 o 
  -8  -5  11      505.76      554.28     77.74 o 
  -7  -5  11      461.31      510.14     71.45 o 
  -6  -5  11        4.68        3.52     16.22 o 
  -5  -5  11      568.57      641.26     55.10 o 
  -4  -5  11     1721.93     1807.30    121.21 o 
  -3  -5  11       43.79       11.81     23.67 o 
  -2  -5  11     3632.20     3669.36    107.60 o 
  -1  -5  11     1010.88     1014.42     83.47 o 
   0  -5  11     1122.87     1242.53     64.47 o 
   1  -5  11     1144.99     1303.54     85.93 o 
   2  -5  11      592.33      634.32     54.65 o 
   3  -5  11     2083.45     2062.94     67.79 o 
   4  -5  11      701.93      678.02     43.78 o 
   5  -5  11       12.37        8.03     15.42 o 
   6  -5  11      687.63      744.50     68.28 o 
   7  -5  11     1206.56     1162.51     53.13 o 
   8  -5  11        0.81      -11.23     24.30 o 
   9  -5  11      474.22      496.23     55.75 o 
  10  -5  11      415.29      370.34     64.75 o 
 -11  -4  11      345.16      311.47     70.18 o 
 -10  -4  11       56.94      -17.49     35.51 o 
  -9  -4  11       40.95       38.66     40.37 o 
  -8  -4  11     1707.33     1943.49    174.59 o 
  -7  -4  11      577.42      872.31    120.77 o 
  -6  -4  11      491.26      471.34     41.25 o 
  -5  -4  11     3035.15     2996.57    120.76 o 
  -4  -4  11       34.26       47.36     25.04 o 
  -3  -4  11     3349.92     3681.79    132.96 o 
  -2  -4  11     2333.15     2292.41    179.86 o 
  -1  -4  11      156.06      177.39     23.69 o 
   0  -4  11     2449.37     2535.69     75.85 o 
   1  -4  11      328.27      314.49     29.08 o 
   2  -4  11       74.67       84.53     21.84 o 
   3  -4  11     3834.02     3563.59     99.03 o 
   4  -4  11     2262.52     2231.52     62.80 o 
   5  -4  11      446.29      501.82     38.76 o 
   6  -4  11     1507.82     1500.73     86.28 o 
   7  -4  11      278.05      302.66     31.76 o 
   8  -4  11      218.79      262.59     41.17 o 
   9  -4  11      702.64      860.40     79.46 o 
  10  -4  11       24.67      -14.62     28.67 o 
 -12  -3  11      264.57      341.35     71.68 o 
 -11  -3  11      460.25      504.47     81.33 o 
 -10  -3  11       29.59       28.22     53.82 o 
  -9  -3  11     1439.90     1290.41    149.65 o 
  -8  -3  11     3410.10     3220.11    205.44 o 
  -7  -3  11     1095.50      932.03    117.49 o 
  -6  -3  11     2084.32     2187.51    292.41 o 
  -5  -3  11      215.55      180.33     28.66 o 
  -4  -3  11      545.29      420.91     45.37 o 
  -3  -3  11     3576.01     3711.66    132.25 o 
  -2  -3  11      414.60      408.04     29.19 o 
  -1  -3  11     1433.67     1493.51     49.26 o 
   0  -3  11     1976.01     1968.72     59.48 o 
   1  -3  11       96.93       88.91     19.47 o 
   2  -3  11     7302.35     7394.08    158.64 o 
   3  -3  11     1594.00     1720.65     58.44 o 
   4  -3  11      138.63      127.30     23.17 o 
   5  -3  11     1062.94     1105.69     53.32 o 
   6  -3  11      815.68      844.13     45.15 o 
   7  -3  11       52.91       42.10     26.88 o 
   8  -3  11      816.86      832.76     68.78 o 
   9  -3  11      197.19      212.43     42.46 o 
  10  -3  11       79.67       57.57     37.85 o 
 -12  -2  11      680.67      672.77    120.77 o 
 -11  -2  11       68.44      120.11     61.70 o 
 -10  -2  11      673.36      832.92    124.71 o 
  -9  -2  11      909.55      825.05    120.11 o 
  -8  -2  11       14.60       29.54     45.29 o 
  -7  -2  11      536.02      578.96     36.03 o 
  -6  -2  11      892.34      894.45     63.32 o 
  -5  -2  11      139.21      132.86     28.71 o 
  -4  -2  11     3521.84     3721.36    130.21 o 
  -3  -2  11     5453.20     5568.85    141.06 o 
  -2  -2  11      148.61      181.94     20.77 o 
  -1  -2  11     4862.79     4969.18    102.58 o 
   0  -2  11      658.90      693.95     33.75 o 
   1  -2  11      104.00      135.05     21.68 o 
   2  -2  11     7759.17     7333.49    138.88 o 
   3  -2  11      861.40      861.37     57.66 o 
   4  -2  11      375.30      370.73     32.26 o 
   5  -2  11     1260.47     1187.68     67.57 o 
   6  -2  11      118.36       89.49     18.26 o 
   7  -2  11      340.02      300.88     38.75 o 
   8  -2  11      400.55      368.54     42.94 o 
   9  -2  11       47.64       62.80     29.56 o 
 -13  -1  11      513.87      515.24    115.52 o 
 -12  -1  11      332.33      356.40     93.20 o 
 -11  -1  11      111.41      132.59     66.29 o 
 -10  -1  11     1233.53      946.47    129.30 o 
  -9  -1  11     1060.12      860.49    116.83 o 
  -8  -1  11     1225.32      888.71    114.21 o 
  -7  -1  11     3322.38     3184.15    104.59 o 
  -6  -1  11      941.90      974.20     55.38 o 
  -5  -1  11     1037.38      984.84     49.02 o 
  -4  -1  11     4153.56     4260.85    106.75 o 
  -3  -1  11      748.76      822.00     44.36 o 
  -2  -1  11      874.17      983.99     48.02 o 
  -1  -1  11     2208.19     2408.75     58.56 o 
   0  -1  11       14.35        6.77     11.64 o 
   1  -1  11     1637.63     1834.71     66.05 o 
   2  -1  11     1726.52     1688.45     58.72 o 
   3  -1  11      256.85      253.13     28.02 o 
   4  -1  11     1273.92     1430.38     56.68 o 
   5  -1  11      410.07      403.39     32.24 o 
   6  -1  11      197.34      161.69     32.92 o 
   7  -1  11     1298.33     1223.15     75.71 o 
   8  -1  11      231.46      219.42     39.56 o 
   9  -1  11      204.96      166.66     40.06 o 
 -13   0  11      590.66      674.74    122.74 o 
 -12   0  11       29.49        6.56     54.48 o 
 -11   0  11      925.12      947.79    130.62 o 
 -10   0  11     1018.02      869.02    121.43 o 
  -9   0  11        1.31      -15.75     39.38 o 
  -8   0  11     3247.98     3056.68    191.00 o 
  -7   0  11      491.47      547.19     67.19 o 
  -6   0  11       45.27       60.51     17.48 o 
  -5   0  11     2095.02     2180.15     76.93 o 
  -4   0  11     2399.97     2342.79     98.34 o 
  -3   0  11      477.29      536.86     45.10 o 
  -2   0  11     2540.89     2701.17     77.70 o 
  -1   0  11      166.18      199.38     23.28 o 
   0   0  11      379.96      387.68     25.00 o 
   1   0  11     2794.00     2791.22     74.27 o 
   2   0  11       16.10       21.14     15.64 o 
   3   0  11      854.10      830.06     49.38 o 
   4   0  11     1613.86     1654.69     60.58 o 
   5   0  11       92.46       73.85     18.73 o 
   6   0  11      742.08      821.65     77.87 o 
   7   0  11      656.76      619.20     95.38 o 
   8   0  11        0.34       36.39     29.03 o 
   9   0  11      200.09      242.38     58.71 o 
 -14   1  11      480.30      650.45    126.02 o 
 -13   1  11      185.17      327.52     87.30 o 
 -12   1  11      436.83      545.44    106.99 o 
 -11   1  11     1521.54     1531.95    158.18 o 
 -10   1  11      422.21      383.97     84.67 o 
  -9   1  11      717.70      604.51     99.77 o 
  -8   1  11     3637.27     3770.20    100.14 o 
  -7   1  11      556.39      532.20     37.14 o 
  -6   1  11     1127.72     1128.17     93.03 o 
  -5   1  11     5688.40     5670.82    130.24 o 
  -4   1  11      427.09      421.71     54.19 o 
  -3   1  11     2401.22     2425.09     61.00 o 
  -2   1  11      749.19      814.94     54.44 o 
  -1   1  11      349.64      344.26     23.78 o 
   0   1  11      667.76      768.45     44.69 o 
   1   1  11     2457.69     2487.03     75.75 o 
   2   1  11     1436.64     1501.36     57.22 o 
   3   1  11     2813.45     2741.00     76.58 o 
   4   1  11      857.98      866.71     54.45 o 
   5   1  11      331.35      370.39     46.65 o 
   6   1  11      874.15      900.37     80.10 o 
   7   1  11       48.44       43.66     28.20 o 
   8   1  11      169.92      106.40     35.17 o 
 -14   2  11      740.06      663.58    121.43 o 
 -13   2  11       11.99       34.79     52.51 o 
 -12   2  11     1320.05     1202.46    147.68 o 
 -11   2  11     1918.26     1719.67    164.75 o 
 -10   2  11       22.31       15.75     43.32 o 
  -9   2  11     3657.11     3304.04    137.69 o 
  -8   2  11     1004.43     1036.54     47.05 o 
  -7   2  11      615.77      677.97     42.12 o 
  -6   2  11     3068.66     3242.90     90.33 o 
  -5   2  11      297.99      339.58     32.55 o 
  -4   2  11     1312.32     1366.95     48.12 o 
  -3   2  11     1027.20     1041.42     46.99 o 
  -2   2  11       68.35       54.18     14.10 o 
  -1   2  11     1038.00     1016.86     51.00 o 
   0   2  11     2409.97     2338.07     60.30 o 
   1   2  11       29.08       34.66     15.42 o 
   2   2  11     2242.54     2123.99     66.40 o 
   3   2  11      713.58      769.12     43.69 o 
   4   2  11       15.73       -1.58     15.90 o 
   5   2  11      434.21      404.32     68.97 o 
   6   2  11       64.73       92.43     35.94 o 
   7   2  11       73.53       42.78     31.26 o 
   8   2  11       61.32      135.87     84.67 o 
 -14   3  11      209.56      112.89     66.95 o 
 -13   3  11      339.59      373.47     90.58 o 
 -12   3  11      984.96      937.29    130.62 o 
 -11   3  11      248.50      231.40     74.17 o 
 -10   3  11      508.60      580.24    116.18 o 
  -9   3  11     2038.68     1983.24     67.04 o 
  -8   3  11       25.48       31.66     16.81 o 
  -7   3  11      832.65      841.49     47.97 o 
  -6   3  11     1554.18     1634.46     71.65 o 
  -5   3  11       92.87       93.95     22.22 o 
  -4   3  11     2924.94     2965.67     77.61 o 
  -3   3  11     2366.66     2435.22     69.16 o 
  -2   3  11      871.11      828.54     35.91 o 
  -1   3  11     2216.56     2215.17     54.84 o 
   0   3  11      565.37      546.83     33.11 o 
   1   3  11     1066.48     1092.84     58.02 o 
   2   3  11     1314.44     1260.50     55.56 o 
   3   3  11       30.92       49.48     19.21 o 
   4   3  11      447.61      388.48     29.79 o 
   5   3  11      251.61      279.82     41.21 o 
   6   3  11        6.25        9.96     26.38 o 
   7   3  11      142.75      128.66     47.88 o 
 -14   4  11        3.77      -11.16     50.54 o 
 -13   4  11     1072.32     1150.60    148.34 o 
 -12   4  11      549.30      434.81     67.28 o 
 -11   4  11      161.12      141.74     39.98 o 
 -10   4  11     1669.46     1743.91    108.37 o 
  -9   4  11      316.36      307.72     31.20 o 
  -8   4  11     1223.21     1148.01     53.70 o 
  -7   4  11     2539.55     2584.99     86.43 o 
  -6   4  11      927.56      899.26     51.15 o 
  -5   4  11     3710.82     3796.36    103.35 o 
  -4   4  11     4880.52     5014.24    109.93 o 
  -3   4  11       16.70       10.67     15.87 o 
  -2   4  11     1316.22     1402.13     45.32 o 
  -1   4  11      551.11      529.10     33.33 o 
   0   4  11        8.73       18.53     15.01 o 
   1   4  11     1763.89     1863.14     72.10 o 
   2   4  11       75.72       56.74     18.92 o 
   3   4  11        5.34        7.48     17.71 o 
   4   4  11      355.20      370.93     53.81 o 
   5   4  11       93.61       17.37     33.43 o 
   6   4  11       95.78       52.58     62.49 o 
 -14   5  11      508.00      479.93     74.65 o 
 -13   5  11      913.10      967.10     94.84 o 
 -12   5  11        6.00       13.33     35.95 o 
 -11   5  11      957.32     1046.05     92.74 o 
 -10   5  11      697.93      689.54     50.98 o 
  -9   5  11       88.09      108.22     41.02 o 
  -8   5  11     2496.30     2588.22    165.79 o 
  -7   5  11     1335.20     1224.42     69.73 o 
  -6   5  11      627.47      746.91     48.56 o 
  -5   5  11     1911.00     1994.72     77.59 o 
  -4   5  11       22.93       11.93     16.03 o 
  -3   5  11      269.41      278.77     35.76 o 
  -2   5  11      241.03      284.01     28.79 o 
  -1   5  11       75.18       44.18     17.10 o 
   0   5  11      294.94      264.13     26.86 o 
   1   5  11      793.23      794.45     46.32 o 
   2   5  11        0.19       -1.89     17.62 o 
   3   5  11      103.68      102.45     24.26 o 
   4   5  11      316.40      260.40     50.99 o 
   5   5  11        6.83       42.57     38.83 o 
   6   5  11      129.97       53.17     74.83 o 
 -14   6  11      756.81      838.21     95.27 o 
 -13   6  11      250.25      178.69     57.43 o 
 -12   6  11      258.27      323.68     58.48 o 
 -11   6  11     1650.64     1542.24    110.46 o 
 -10   6  11      126.31       97.42     28.22 o 
  -9   6  11     2042.79     1834.10     87.46 o 
  -8   6  11     1343.74     1386.21     78.63 o 
  -7   6  11        2.40       -4.60     16.38 o 
  -6   6  11     1416.71     1361.05     64.27 o 
  -5   6  11     2193.17     2077.89     86.59 o 
  -4   6  11       15.07       21.86     19.00 o 
  -3   6  11     2111.36     2223.33     77.91 o 
  -2   6  11      131.31      107.79     30.36 o 
  -1   6  11       80.24       32.92     20.53 o 
   0   6  11      494.05      479.01     48.03 o 
   1   6  11      174.48      140.48     25.58 o 
   2   6  11       29.37        3.00     20.14 o 
   3   6  11      247.04      212.63     29.90 o 
   4   6  11       30.90      -28.65     31.69 o 
   5   6  11       55.67       57.88     42.09 o 
 -14   7  11     1071.45     1179.71    111.16 o 
 -13   7  11       30.35       -3.67     36.19 o 
 -12   7  11     1085.46      988.84     97.68 o 
 -11   7  11      486.78      516.22     39.96 o 
 -10   7  11      606.21      497.81     45.05 o 
  -9   7  11     1927.43     2088.33    125.88 o 
  -8   7  11      113.90      111.83     27.88 o 
  -7   7  11      578.59      587.26     46.57 o 
  -6   7  11     1461.89     1443.93     78.09 o 
  -5   7  11      179.54      205.74     30.25 o 
  -4   7  11      591.99      692.69     68.78 o 
  -3   7  11       91.43       90.63     29.93 o 
  -2   7  11       37.16       14.24     25.45 o 
  -1   7  11      213.21      197.65     28.02 o 
   0   7  11      551.74      569.86     42.88 o 
   1   7  11       98.55       95.18     25.43 o 
   2   7  11       96.70      108.93     34.53 o 
   3   7  11      117.35       29.98     46.77 o 
   4   7  11       39.02       64.35     41.36 o 
 -14   8  11      207.86      161.38     54.76 o 
 -13   8  11      594.94      525.71     75.91 o 
 -12   8  11      464.30      524.05     77.27 o 
 -11   8  11       92.17       54.13     23.86 o 
 -10   8  11      947.82      941.30     62.78 o 
  -9   8  11      850.34      850.48     62.52 o 
  -8   8  11       66.47       86.13     28.29 o 
  -7   8  11      994.68     1043.19     70.68 o 
  -6   8  11      711.66      767.34     62.85 o 
  -5   8  11      100.98      112.43     29.56 o 
  -4   8  11     1413.18     1495.30     72.75 o 
  -3   8  11      546.44      434.53     52.59 o 
  -2   8  11       70.70       46.55     29.63 o 
  -1   8  11      589.29      607.79     50.27 o 
   0   8  11       68.51       58.19     24.60 o 
   1   8  11      226.51      181.43     31.45 o 
   2   8  11       64.47       83.63     26.08 o 
   3   8  11        6.54      -33.38     33.38 o 
 -14   9  11      130.23       34.38     52.84 o 
 -13   9  11      648.52      624.72     84.36 o 
 -12   9  11      200.68      174.86     31.29 o 
 -11   9  11      376.01      416.93     44.43 o 
 -10   9  11     1278.05     1264.76     76.04 o 
  -9   9  11      207.05      155.91     34.57 o 
  -8   9  11      280.42      296.70     42.58 o 
  -7   9  11     1081.10      984.38    101.14 o 
  -6   9  11       69.72       32.70     27.33 o 
  -5   9  11      767.67      847.05     58.37 o 
  -4   9  11      746.37      773.13     68.10 o 
  -3   9  11       23.63       24.65     29.05 o 
  -2   9  11      270.48      322.43     48.42 o 
  -1   9  11       54.64       79.74     29.21 o 
   0   9  11      134.92      145.30     33.50 o 
   1   9  11      102.33      123.20     31.24 o 
   2   9  11       18.27       29.00     24.33 o 
 -13  10  11      348.52      297.58     99.44 o 
 -12  10  11       26.02       16.70     25.35 o 
 -11  10  11      661.50      676.58     58.85 o 
 -10  10  11      314.19      317.61     45.27 o 
  -9  10  11       53.69       67.71     29.85 o 
  -8  10  11      427.37      499.94     78.08 o 
  -7  10  11      295.79      300.68     45.33 o 
  -6  10  11      210.75      205.80     36.26 o 
  -5  10  11      333.61      243.78     45.45 o 
  -4  10  11       13.36       54.87     33.15 o 
  -3  10  11       60.02       95.55     36.98 o 
  -2  10  11      116.33      124.45     38.54 o 
  -1  10  11       23.22       10.66     33.09 o 
   0  10  11      160.64      125.00     35.69 o 
 -13  11  11       64.59      143.09     87.95 o 
 -12  11  11      163.54      158.33     43.90 o 
 -11  11  11      602.63      512.13     62.39 o 
 -10  11  11      116.99      106.72     35.45 o 
  -9  11  11      473.75      581.11     61.65 o 
  -8  11  11      393.76      366.87     52.12 o 
  -7  11  11       23.31       22.85     30.51 o 
  -6  11  11      431.84      425.93     49.17 o 
  -5  11  11       61.59       87.45     39.61 o 
  -4  11  11       85.79       67.38     34.95 o 
  -3  11  11      275.85      248.41     49.44 o 
  -2  11  11       65.32       43.46     35.95 o 
  -1  11  11       40.24      101.76     45.29 o 
 -11  12  11       87.07       60.66     33.01 o 
 -10  12  11      164.86      179.35     43.88 o 
  -9  12  11      260.55      200.25     45.44 o 
  -8  12  11        0.64      -21.48     29.72 o 
  -7  12  11      210.83      241.05     47.97 o 
  -6  12  11      129.10      146.84     44.48 o 
  -5  12  11        0.14        6.80     36.17 o 
  -4  12  11       89.32       84.85     41.40 o 
  -8  13  11       11.63      -11.81     66.29 o 
   0 -12  12      455.04      536.77     75.61 o 
   1 -12  12      148.41      160.45     54.46 o 
   2 -12  12      408.78      390.92     91.89 o 
   3 -12  12      537.23      532.10    112.24 o 
   4 -12  12      346.88      302.84     87.95 o 
   5 -12  12     1190.19     1089.11    196.25 o 
   6 -12  12      114.35      110.44     48.50 o 
  -3 -11  12      208.10      145.71     57.76 o 
  -2 -11  12      170.48      168.69     65.64 o 
  -1 -11  12      805.83      877.37    103.71 o 
   0 -11  12       12.08       -6.79     36.88 o 
   1 -11  12      451.02      390.43    121.76 o 
   2 -11  12      476.19      433.58    136.85 o 
   3 -11  12       34.79       34.27     32.60 o 
   4 -11  12      989.16     1093.97     97.75 o 
   5 -11  12      489.22      422.68     77.12 o 
   6 -11  12       38.55       24.34     41.16 o 
   7 -11  12      382.96      439.42    100.42 o 
  -4 -10  12      305.60      352.41     46.70 o 
  -3 -10  12       30.35       15.94     34.66 o 
  -2 -10  12      652.50      928.10    115.52 o 
  -1 -10  12      139.28      145.06     45.02 o 
   0 -10  12      546.49      387.53     63.34 o 
   1 -10  12      779.10      827.66    101.08 o 
   2 -10  12      160.42       74.40     35.24 o 
   3 -10  12     1001.85      964.54     89.18 o 
   4 -10  12      580.21      555.56     71.00 o 
   5 -10  12       38.85       75.92     40.37 o 
   6 -10  12      299.85      242.97     93.53 o 
   7 -10  12      659.14      569.62    136.20 o 
   8 -10  12        0.72      -12.65     31.35 o 
  -6  -9  12      311.21      273.15    164.09 o 
  -5  -9  12      468.33      560.12     79.62 o 
  -4  -9  12        9.26       30.41     29.34 o 
  -3  -9  12      217.33      207.24     39.86 o 
  -2  -9  12      446.93      401.69     78.76 o 
  -1  -9  12       80.59       68.26     35.74 o 
   0  -9  12     1756.61     1867.29    112.49 o 
   1  -9  12      149.35      115.29     43.51 o 
   2  -9  12       53.03       56.23     29.02 o 
   3  -9  12     1431.23     1461.18    137.18 o 
   4  -9  12      581.95      542.98     67.90 o 
   5  -9  12      398.24      320.37    124.38 o 
   6  -9  12     1372.11     1406.43     99.66 o 
   7  -9  12      303.02      311.09     39.04 o 
   8  -9  12      313.12      321.96     39.24 o 
   9  -9  12      934.83      900.28     60.63 o 
  -7  -8  12       97.05       54.64     45.67 o 
  -6  -8  12      897.06      792.67     91.02 o 
  -5  -8  12      379.19      410.38     43.91 o 
  -4  -8  12       92.27       53.89     28.89 o 
  -3  -8  12     1338.60     1303.20     75.92 o 
  -2  -8  12      118.79      162.12     58.42 o 
  -1  -8  12     1243.46     1156.42     86.31 o 
   0  -8  12     1599.50     1613.62    101.31 o 
   1  -8  12      145.71       91.91     30.53 o 
   2  -8  12      670.46      687.66     59.66 o 
   3  -8  12     2066.89     1990.96    108.65 o 
   4  -8  12       69.43       50.17     34.31 o 
   5  -8  12     1731.75     1743.78    200.85 o 
   6  -8  12     1082.78     1068.32     63.69 o 
   7  -8  12       12.54       39.64     24.24 o 
   8  -8  12      759.07      814.35     73.14 o 
   9  -8  12      238.32      179.97     44.91 o 
  -8  -7  12        0.84        0.09     45.62 o 
  -7  -7  12      537.89      559.42     80.23 o 
  -6  -7  12      401.54      469.03     70.99 o 
  -5  -7  12        5.98       11.20     23.36 o 
  -4  -7  12      238.87      311.44     41.83 o 
  -3  -7  12      339.43      298.99     52.98 o 
  -2  -7  12       51.81       16.15     29.45 o 
  -1  -7  12     1411.27     1604.33    155.23 o 
   0  -7  12      589.99      567.35     63.73 o 
   1  -7  12       45.40       33.22     25.58 o 
   2  -7  12     3537.25     3672.54    120.70 o 
   3  -7  12      326.37      282.90     74.17 o 
   4  -7  12     1414.64     1469.82     75.79 o 
   5  -7  12     2101.37     2179.83     78.83 o 
   6  -7  12      327.55      257.20     33.74 o 
   7  -7  12      400.09      446.41     42.54 o 
   8  -7  12      810.24      893.45     76.35 o 
   9  -7  12        1.10      -19.01     26.79 o 
  -9  -6  12       46.04       20.68     47.26 o 
  -8  -6  12       41.01       19.26     39.57 o 
  -7  -6  12      514.91      408.86    129.96 o 
  -6  -6  12      135.95      119.53     25.02 o 
  -5  -6  12      250.61      283.63     37.79 o 
  -4  -6  12     1234.99     1180.34     88.60 o 
  -3  -6  12      254.83      226.97     35.30 o 
  -2  -6  12     1400.58     1351.93     71.62 o 
  -1  -6  12     2990.77     2987.44    169.34 o 
   0  -6  12        0.48      -21.45     21.45 o 
   1  -6  12     1309.65     1239.12     69.83 o 
   2  -6  12     4121.06     3983.78    185.75 o 
   3  -6  12       74.20       62.99     27.21 o 
   4  -6  12     1850.20     1887.10     71.27 o 
   5  -6  12      841.90      924.14     64.32 o 
   6  -6  12      135.24      155.72     24.51 o 
   7  -6  12      947.81     1022.53     55.37 o 
   8  -6  12      221.91      205.40     26.18 o 
   9  -6  12      182.66      105.77     36.71 o 
 -10  -5  12      405.69      386.36    101.41 o 
  -9  -5  12        6.92       32.97     41.39 o 
  -8  -5  12      939.69      955.77    100.63 o 
  -7  -5  12      535.86      596.73    143.09 o 
  -6  -5  12      284.22      306.13     50.21 o 
  -5  -5  12     1427.44     1357.43     81.15 o 
  -4  -5  12     1246.99     1252.18     82.14 o 
  -3  -5  12      316.35      309.46     47.07 o 
  -2  -5  12     3132.08     3051.24    123.63 o 
  -1  -5  12       56.15       78.85     30.54 o 
   0  -5  12     1706.82     1821.11     78.24 o 
   1  -5  12     1646.85     1843.24     80.65 o 
   2  -5  12      222.64      161.14     48.65 o 
   3  -5  12     1098.75     1100.98     64.78 o 
   4  -5  12      968.87      978.99     53.88 o 
   5  -5  12       44.91       57.75     18.96 o 
   6  -5  12     1117.98     1158.91     81.63 o 
   7  -5  12     1085.15     1144.59     55.30 o 
   8  -5  12        9.39      -19.84     27.21 o 
   9  -5  12      642.30      603.62     77.90 o 
 -11  -4  12      212.21      169.13     58.34 o 
 -10  -4  12        8.83       39.55     44.57 o 
  -9  -4  12      278.84      229.73     76.14 o 
  -8  -4  12      454.53      473.24     99.77 o 
  -7  -4  12        1.70       13.78     48.57 o 
  -6  -4  12     1466.28     1420.76     74.54 o 
  -5  -4  12     3016.02     2841.49    115.21 o 
  -4  -4  12      134.79       70.55     29.72 o 
  -3  -4  12     2247.79     2292.20    103.73 o 
  -2  -4  12     1195.17     1156.69     75.83 o 
  -1  -4  12      237.00      284.64     36.38 o 
   0  -4  12     1350.72     1373.18     66.98 o 
   1  -4  12     5432.13     5631.96    131.69 o 
   2  -4  12       10.65        3.94     18.71 o 
   3  -4  12     2748.10     2816.04     90.66 o 
   4  -4  12      189.91      169.73     24.36 o 
   5  -4  12      581.00      654.61     45.39 o 
   6  -4  12     1333.33     1337.47     60.38 o 
   7  -4  12      208.08      136.92     23.16 o 
   8  -4  12      360.22      250.87     44.35 o 
   9  -4  12      267.13      248.37     45.68 o 
 -11  -3  12      342.41      333.43     95.83 o 
 -10  -3  12       26.36       52.51     56.45 o 
  -9  -3  12     1507.02     1553.61    164.75 o 
  -8  -3  12     1329.16     1484.03    154.25 o 
  -7  -3  12      488.79      450.65     35.35 o 
  -6  -3  12     4514.02     4613.00    265.17 o 
  -5  -3  12     1391.85     1496.62     81.84 o 
  -4  -3  12      798.92      809.29     58.84 o 
  -3  -3  12     1943.29     1946.06     92.74 o 
  -2  -3  12      127.59      164.91     34.76 o 
  -1  -3  12     2095.83     2114.37     60.53 o 
   0  -3  12     2367.60     2495.27     77.17 o 
   1  -3  12      163.91      134.61     23.14 o 
   2  -3  12     1363.85     1335.22     63.19 o 
   3  -3  12       53.08       31.17     22.41 o 
   4  -3  12      189.86      168.93     27.54 o 
   5  -3  12     1640.62     1559.06     68.79 o 
   6  -3  12      474.26      460.76     52.25 o 
   7  -3  12      124.04      109.06     32.38 o 
   8  -3  12      307.07      248.55     44.16 o 
   9  -3  12       25.10       11.08     31.83 o 
 -12  -2  12      459.15      519.84    115.52 o 
 -11  -2  12       19.09       56.45     56.45 o 
 -10  -2  12      686.01      618.95    115.52 o 
  -9  -2  12     1389.47     1708.51    167.37 o 
  -8  -2  12       35.97       40.04     46.60 o 
  -7  -2  12     2942.11     3043.71    137.18 o 
  -6  -2  12      692.24      572.56     52.74 o 
  -5  -2  12       22.20        6.40     19.69 o 
  -4  -2  12     1734.93     1709.09     77.13 o 
  -3  -2  12     1432.37     1514.69     69.79 o 
  -2  -2  12      823.87      763.23     45.58 o 
  -1  -2  12     1910.08     1876.15     62.59 o 
   0  -2  12      669.23      723.93     59.29 o 
   1  -2  12      230.02      307.34     47.93 o 
   2  -2  12     2680.00     2556.98     85.46 o 
   3  -2  12       43.89       41.78     21.86 o 
   4  -2  12     1652.17     1638.52     69.32 o 
   5  -2  12     1041.91     1037.80     52.70 o 
   6  -2  12       13.92       28.74     17.56 o 
   7  -2  12      348.13      275.03     89.34 o 
   8  -2  12      301.98      297.19     46.47 o 
   9  -2  12        8.19      -37.64     37.64 o 
 -12  -1  12      216.56      372.16     97.80 o 
 -11  -1  12      249.26       99.77     69.57 o 
 -10  -1  12     1402.32     1286.47    152.28 o 
  -9  -1  12       54.71       64.98     49.23 o 
  -8  -1  12      421.11      354.44     78.76 o 
  -7  -1  12     1361.01     1439.03    139.48 o 
  -6  -1  12     1089.09      949.29     66.94 o 
  -5  -1  12      738.53      857.21     59.34 o 
  -4  -1  12     4996.21     4890.42    121.03 o 
  -3  -1  12       62.00       97.67     25.11 o 
  -2  -1  12     2950.93     2986.84     84.60 o 
  -1  -1  12     1638.17     1651.23     54.53 o 
   0  -1  12       25.18       52.24     16.35 o 
   1  -1  12     3172.44     3437.93    162.31 o 
   2  -1  12      435.55      436.76     35.22 o 
   3  -1  12      426.69      417.80     35.20 o 
   4  -1  12      836.26      842.77     48.24 o 
   5  -1  12      384.06      343.58     39.74 o 
   6  -1  12      171.34      133.05     41.21 o 
   7  -1  12      799.83      756.77     63.73 o 
   8  -1  12       33.85       48.39     33.59 o 
 -13   0  12      527.29      388.57    105.02 o 
 -12   0  12       56.52      -45.29     50.54 o 
 -11   0  12      888.15      916.28    133.24 o 
 -10   0  12      672.63      634.70    109.61 o 
  -9   0  12       21.63       19.03     42.66 o 
  -8   0  12     2690.51     2695.72    224.80 o 
  -7   0  12     1817.68     1882.15    174.26 o 
  -6   0  12     1565.92     1461.40     60.58 o 
  -5   0  12     4266.18     4342.02    111.67 o 
  -4   0  12      100.21      107.56     23.96 o 
  -3   0  12      645.13      731.05     42.32 o 
  -2   0  12     1108.52     1099.69     47.91 o 
  -1   0  12       42.83       26.99     16.95 o 
   0   0  12      499.21      439.79     33.96 o 
   1   0  12     1190.99     1201.50     52.85 o 
   2   0  12       57.62       26.02     17.71 o 
   3   0  12      204.81      294.15     31.77 o 
   4   0  12      762.87      828.28     47.65 o 
   5   0  12        1.56       -0.27     17.24 o 
   6   0  12      844.20      873.44     65.83 o 
   7   0  12      515.33      507.66     58.08 o 
   8   0  12        3.01       38.70     31.92 o 
 -13   1  12       99.06      139.15     66.29 o 
 -12   1  12      472.29      382.00     95.83 o 
 -11   1  12     1014.97      827.02    126.02 o 
 -10   1  12       88.27       41.35     51.85 o 
  -9   1  12     1148.51      844.74    115.52 o 
  -8   1  12     1478.85     1592.50     73.18 o 
  -7   1  12      247.46      218.99     27.50 o 
  -6   1  12      830.32      848.50     49.06 o 
  -5   1  12     1554.00     1586.61     64.84 o 
  -4   1  12        4.54       -3.17     16.05 o 
  -3   1  12     2745.93     2880.64     70.21 o 
  -2   1  12      547.28      532.61     40.85 o 
  -1   1  12      140.67      117.87     19.65 o 
   0   1  12     1254.60     1275.71     46.75 o 
   1   1  12      945.37      998.89     49.65 o 
   2   1  12      774.25      736.69     45.08 o 
   3   1  12     1076.10     1118.99     97.00 o 
   4   1  12       53.09       66.98     22.64 o 
   5   1  12      342.64      354.25     29.45 o 
   6   1  12      558.61      488.30     58.55 o 
   7   1  12        0.09       32.83     31.68 o 
 -13   2  12       16.10        9.19     55.13 o 
 -12   2  12     1305.17     1356.70    160.81 o 
 -11   2  12      786.73      796.82    122.08 o 
 -10   2  12      611.62      697.71    110.27 o 
  -9   2  12     1648.16     1457.61     61.15 o 
  -8   2  12      451.28      494.42     40.18 o 
  -7   2  12     1143.26     1247.92     63.66 o 
  -6   2  12     4507.67     4289.88    112.20 o 
  -5   2  12      418.49      423.00     37.64 o 
  -4   2  12     2453.49     2524.79     75.64 o 
  -3   2  12     1815.82     1858.84     77.65 o 
  -2   2  12        0.61       -1.26     14.86 o 
  -1   2  12     1377.40     1508.73     56.08 o 
   0   2  12     1993.77     2086.34     59.91 o 
   1   2  12      139.16      132.85     23.73 o 
   2   2  12      867.66      883.08     48.84 o 
   3   2  12      375.15      362.38     34.09 o 
   4   2  12      185.48      175.59     26.46 o 
   5   2  12      484.16      497.06     59.68 o 
   6   2  12       57.52       88.60     34.89 o 
   7   2  12       47.37        9.19     33.30 o 
 -14   3  12      148.21       68.92     62.35 o 
 -13   3  12      586.46      374.13    100.42 o 
 -12   3  12      889.50      815.20    130.62 o 
 -11   3  12       14.00       81.54     55.46 o 
 -10   3  12     1034.73     1046.04     87.54 o 
  -9   3  12     1338.06     1335.57     59.22 o 
  -8   3  12      200.90      180.35     29.89 o 
  -7   3  12     2801.23     2912.96    108.00 o 
  -6   3  12      327.26      248.20     30.96 o 
  -5   3  12      679.56      624.13     45.78 o 
  -4   3  12     1799.30     1871.71     63.60 o 
  -3   3  12     1008.52      916.76     48.05 o 
  -2   3  12      286.65      286.38     30.14 o 
  -1   3  12     2977.21     2951.48     73.79 o 
   0   3  12      586.43      537.88     35.28 o 
   1   3  12     1888.84     1912.71     67.84 o 
   2   3  12      179.30      180.34     26.31 o 
   3   3  12       20.25        7.29     18.31 o 
   4   3  12      208.66      166.19     26.53 o 
   5   3  12      247.17      173.85     38.95 o 
   6   3  12        3.66        7.63     28.10 o 
 -14   4  12       28.74      -45.29     53.17 o 
 -13   4  12     1091.01     1298.94    164.75 o 
 -12   4  12      113.46       99.19     44.76 o 
 -11   4  12      466.58      360.35     60.80 o 
 -10   4  12      861.64      896.30     44.60 o 
  -9   4  12       64.16       43.56     21.43 o 
  -8   4  12     1066.85     1121.18     63.16 o 
  -7   4  12     1803.06     1760.95     71.61 o 
  -6   4  12      557.80      588.45     45.35 o 
  -5   4  12     2162.75     2265.16    158.88 o 
  -4   4  12     5472.82     5378.37    134.70 o 
  -3   4  12        1.34        5.54     16.14 o 
  -2   4  12     2961.73     3053.75     92.89 o 
  -1   4  12      691.85      655.61     42.92 o 
   0   4  12      132.15       72.04     20.45 o 
   1   4  12      732.59      671.97     40.30 o 
   2   4  12       44.55       33.21     19.10 o 
   3   4  12      100.15      121.27     25.61 o 
   4   4  12      202.93      140.74     49.13 o 
   5   4  12       35.91      -29.02     34.86 o 
   6   4  12       79.71       77.39     43.96 o 
 -14   5  12      410.93      301.27     93.86 o 
 -13   5  12      532.19      502.94     75.50 o 
 -12   5  12       52.94       15.33     35.98 o 
 -11   5  12     1244.50     1192.16    101.16 o 
 -10   5  12      578.36      579.17     42.30 o 
  -9   5  12      175.75      177.93     30.80 o 
  -8   5  12     2507.67     2585.78     94.32 o 
  -7   5  12      468.73      545.95     44.03 o 
  -6   5  12     1248.26     1167.00     61.70 o 
  -5   5  12     2739.04     2682.66     88.04 o 
  -4   5  12       47.96       43.01     19.92 o 
  -3   5  12      503.52      529.89     43.80 o 
  -2   5  12      527.29      494.56     50.92 o 
  -1   5  12       15.75        1.03     19.63 o 
   0   5  12      436.68      489.68     36.17 o 
   1   5  12      133.62      136.47     25.96 o 
   2   5  12        0.51      -13.59     20.06 o 
   3   5  12      245.30      267.95     33.98 o 
   4   5  12       43.13       90.73     42.49 o 
   5   5  12        9.71        0.16     40.65 o 
 -14   6  12      711.69      644.68    201.17 o 
 -13   6  12       15.46       11.77     40.31 o 
 -12   6  12      850.65      776.68    215.61 o 
 -11   6  12     1332.98     1454.33     60.20 o 
 -10   6  12        3.07      -15.36     17.66 o 
  -9   6  12     1486.72     1503.50    102.67 o 
  -8   6  12     1193.37     1190.40    126.80 o 
  -7   6  12      288.52      287.45     35.16 o 
  -6   6  12     2245.61     2302.83     98.15 o 
  -5   6  12      787.98      790.96     53.88 o 
  -4   6  12       76.23       67.41     23.24 o 
  -3   6  12      579.46      522.54     53.56 o 
  -2   6  12      415.66      319.48     49.16 o 
  -1   6  12       57.64       61.10     29.02 o 
   0   6  12      901.22      958.64     53.05 o 
   1   6  12        2.16      -16.35     19.48 o 
   2   6  12        7.49       -2.51     22.65 o 
   3   6  12      146.83      101.37     26.39 o 
   4   6  12       23.41       29.27     36.16 o 
 -14   7  12      729.07      640.09     84.69 o 
 -13   7  12      293.68      240.64     60.34 o 
 -12   7  12     1444.50     1356.79    115.96 o 
 -11   7  12      446.69      369.07     62.08 o 
 -10   7  12      374.71      393.28     42.72 o 
  -9   7  12     1685.78     1716.85    180.74 o 
  -8   7  12        2.41      -16.32     22.29 o 
  -7   7  12     1018.64      987.95     61.01 o 
  -6   7  12      913.26      828.18     65.45 o 
  -5   7  12      256.83      275.85     37.04 o 
  -4   7  12      201.27      155.01     29.98 o 
  -3   7  12      700.09      770.62     78.45 o 
  -2   7  12       17.51       -0.17     30.83 o 
  -1   7  12      278.64      340.04     46.63 o 
   0   7  12      136.96      162.62     30.17 o 
   1   7  12       19.28       32.40     23.80 o 
   2   7  12       77.50       82.58     28.40 o 
   3   7  12        4.49       -7.53     37.73 o 
 -14   8  12       28.86       14.85     43.24 o 
 -13   8  12     1002.72      875.52     97.09 o 
 -12   8  12      641.98      631.03     62.28 o 
 -11   8  12       90.15      108.52     28.60 o 
 -10   8  12      840.91      959.75     66.01 o 
  -9   8  12      281.15      182.55     35.25 o 
  -8   8  12      211.17      213.81     39.95 o 
  -7   8  12      842.55      905.05    104.56 o 
  -6   8  12      394.85      474.99     64.10 o 
  -5   8  12      183.13      188.39     33.35 o 
  -4   8  12      268.62      189.93     40.92 o 
  -3   8  12        6.72       32.48     29.64 o 
  -2   8  12       98.05       81.31     34.53 o 
  -1   8  12      338.28      296.24     46.27 o 
   0   8  12       25.29       30.68     26.69 o 
   1   8  12       68.26       67.51     27.83 o 
   2   8  12       67.36       51.11     25.95 o 
 -13   9  12      705.34      717.16     92.70 o 
 -12   9  12       80.50       33.49     25.36 o 
 -11   9  12      394.30      458.29     48.98 o 
 -10   9  12      669.94      756.55     63.78 o 
  -9   9  12       43.92       32.43     27.14 o 
  -8   9  12      478.48      435.59     56.26 o 
  -7   9  12      483.68      468.78     54.13 o 
  -6   9  12        2.26       35.01     27.50 o 
  -5   9  12      309.79      297.22     66.32 o 
  -4   9  12      401.02      449.56     56.50 o 
  -3   9  12        9.03       13.97     31.18 o 
  -2   9  12      410.88      379.16     67.97 o 
  -1   9  12       37.12       39.87     33.36 o 
   0   9  12      125.54       94.44     42.37 o 
   1   9  12       17.56       -6.99     27.86 o 
 -13  10  12      136.45      136.14     54.00 o 
 -12  10  12       32.26       52.59     29.52 o 
 -11  10  12      347.17      418.53     49.70 o 
 -10  10  12      282.63      328.58     47.85 o 
  -9  10  12      106.36       41.34     30.63 o 
  -8  10  12      469.45      400.50     68.51 o 
  -7  10  12       79.25       48.55     32.33 o 
  -6  10  12      149.75      147.96     36.20 o 
  -5  10  12      375.84      292.46    102.81 o 
  -4  10  12        3.93      -14.19     30.37 o 
  -3  10  12      212.36      166.46     44.77 o 
  -2  10  12       64.73       38.56     35.59 o 
  -1  10  12        2.78        6.48     33.20 o 
 -12  11  12      232.43      302.58     98.45 o 
 -11  11  12      370.24      322.76     47.63 o 
 -10  11  12        0.22        2.50     30.84 o 
  -9  11  12      423.28      353.35     52.64 o 
  -8  11  12      135.99      103.18     55.41 o 
  -7  11  12       70.12      106.45     41.40 o 
  -6  11  12      300.60      268.51     44.25 o 
  -5  11  12       11.45        3.25     31.85 o 
  -4  11  12       54.26       82.82     39.11 o 
  -3  11  12       41.60       27.16     44.96 o 
 -10  12  12      189.28      185.78     97.47 o 
  -9  12  12      280.49      311.23     53.69 o 
  -8  12  12        2.07       33.46     35.52 o 
  -7  12  12      139.44      138.41     42.77 o 
  -6  12  12      106.27      100.69     46.32 o 
  -1 -11  13      329.81       72.86     59.73 o 
   0 -11  13       11.88        2.52     39.74 o 
   1 -11  13      386.58      323.81     85.33 o 
   2 -11  13      840.74      689.21     85.52 o 
   3 -11  13       67.02       43.17     36.11 o 
   4 -11  13     1198.64     1228.63    105.93 o 
   5 -11  13      277.95      295.50     92.88 o 
   6 -11  13       82.44       86.69     66.95 o 
  -4 -10  13      307.77      290.11     89.92 o 
  -3 -10  13       19.93      -10.50     42.01 o 
  -2 -10  13      789.85      827.67    114.86 o 
  -1 -10  13      143.44      132.59     61.04 o 
   0 -10  13      744.71      622.28     77.56 o 
   1 -10  13      585.50      697.28     90.25 o 
   2 -10  13       64.64       92.70     38.32 o 
   3 -10  13      471.08      506.69     70.49 o 
   4 -10  13      477.49      532.73     73.18 o 
   5 -10  13        5.43      -35.45     35.45 o 
   6 -10  13      707.17      849.26     98.13 o 
   7 -10  13      667.41      604.90     75.74 o 
  -5  -9  13      404.98      417.83     75.74 o 
  -4  -9  13        0.00      -26.63     26.63 o 
  -3  -9  13      617.57      692.46     99.77 o 
  -2  -9  13      268.88      136.52     63.67 o 
  -1  -9  13      270.02      127.99     62.35 o 
   0  -9  13      596.71      491.28     87.30 o 
   1  -9  13      380.38      417.43     66.13 o 
   2  -9  13       92.50      109.57     35.77 o 
   3  -9  13     1313.15     1396.76    183.13 o 
   4  -9  13       64.35       88.63     70.56 o 
   5  -9  13      523.15      488.43     67.08 o 
   6  -9  13     1245.16     1528.40    125.37 o 
   7  -9  13      328.85      252.54     54.22 o 
   8  -9  13      336.21      488.99    123.40 o 
  -6  -8  13      565.53      679.59    111.91 o 
  -5  -8  13       65.96       69.51     30.76 o 
  -4  -8  13      355.28      365.88     48.49 o 
  -3  -8  13      514.60      514.59     85.33 o 
  -2  -8  13       53.17       32.82     51.20 o 
  -1  -8  13      681.91      722.65    106.99 o 
   0  -8  13      731.79      679.25    143.09 o 
   1  -8  13       16.62       14.54     27.77 o 
   2  -8  13     1126.39     1032.61     72.83 o 
   3  -8  13      606.84      679.42     73.56 o 
   4  -8  13      190.33      178.30     47.09 o 
   5  -8  13     1628.28     1598.54    141.12 o 
   6  -8  13      778.45      686.74     57.67 o 
   7  -8  13        6.47        3.77     21.31 o 
   8  -8  13      423.88      425.93     55.52 o 
  -7  -7  13      308.81      282.61    195.60 o 
  -6  -7  13      237.58      241.16     31.38 o 
  -5  -7  13       28.75       10.01     25.65 o 
  -4  -7  13      980.63     1084.19    125.28 o 
  -3  -7  13      776.39      677.94     91.56 o 
  -2  -7  13      379.33      504.09     90.58 o 
  -1  -7  13     1603.76     1664.53    146.37 o 
   0  -7  13       85.08       30.27     31.77 o 
   1  -7  13      461.99      437.85     86.65 o 
   2  -7  13     2368.01     2442.40    119.47 o 
   3  -7  13       23.98      -13.89     31.83 o 
   4  -7  13     1148.62     1179.76     91.86 o 
   5  -7  13     1242.84     1218.37     70.71 o 
   6  -7  13      105.11       88.09     22.99 o 
   7  -7  13      574.80      598.51     75.87 o 
   8  -7  13      314.48      351.17     49.62 o 
  -8  -6  13      204.60      241.43    135.87 o 
  -7  -6  13      319.27      404.96     70.74 o 
  -6  -6  13        0.85       -0.40     22.05 o 
  -5  -6  13      729.96      702.08     57.55 o 
  -4  -6  13      855.32      897.04     65.00 o 
  -3  -6  13        4.94       16.90     24.24 o 
  -2  -6  13      761.56      943.85    112.24 o 
  -1  -6  13      983.97     1023.92    119.46 o 
   0  -6  13        1.10      -22.21     22.21 o 
   1  -6  13     2298.66     2607.29    142.43 o 
   2  -6  13     1412.46     1288.06    141.77 o 
   3  -6  13      407.76      370.28     46.64 o 
   4  -6  13     1432.98     1605.41     84.71 o 
   5  -6  13      382.67      335.99     32.67 o 
   6  -6  13      130.03      115.08     28.10 o 
   7  -6  13     1035.50     1121.84     60.14 o 
   8  -6  13      113.71      131.96     38.59 o 
  -9  -5  13       25.09       -6.26     38.69 o 
  -8  -5  13      260.09      224.45     60.10 o 
  -7  -5  13      239.43      313.74     85.33 o 
  -6  -5  13      225.34      176.35     35.87 o 
  -5  -5  13     1599.32     1810.45     95.69 o 
  -4  -5  13      855.61      744.93     69.62 o 
  -3  -5  13      296.99      239.32     65.96 o 
  -2  -5  13     2812.05     3046.83    183.13 o 
  -1  -5  13      126.90       93.20     53.82 o 
   0  -5  13      899.93      989.11     63.99 o 
   1  -5  13     1002.55     1029.80    115.25 o 
   2  -5  13        6.87       -9.00     24.00 o 
   3  -5  13      373.62      390.63     80.27 o 
   4  -5  13      747.06      650.18     48.20 o 
   5  -5  13       25.76       10.58     21.73 o 
   6  -5  13      893.91      917.35     55.09 o 
   7  -5  13      486.32      462.74     39.92 o 
   8  -5  13      121.13      119.53     36.89 o 
 -10  -4  13       44.59       68.96     46.27 o 
  -9  -4  13      357.39      340.00     95.83 o 
  -8  -4  13      629.87      671.46    119.46 o 
  -7  -4  13       28.07       24.87     19.57 o 
  -6  -4  13     2070.92     2185.54     97.75 o 
  -5  -4  13     1835.18     1876.47     97.77 o 
  -4  -4  13       50.42       53.47     30.55 o 
  -3  -4  13     1713.83     1764.48     94.59 o 
  -2  -4  13      128.18      180.28     38.65 o 
  -1  -4  13      500.58      460.55     57.20 o 
   0  -4  13     1469.15     1648.95     68.49 o 
   1  -4  13      556.32      614.51     64.17 o 
   2  -4  13     2137.26     2168.46    206.57 o 
   3  -4  13     1387.34     1375.69     59.39 o 
   4  -4  13        2.09       10.29     21.18 o 
   5  -4  13      863.01      882.06     57.43 o 
   6  -4  13     1741.73     1959.53    153.37 o 
   7  -4  13       15.73      -10.82     19.53 o 
   8  -4  13      519.67      511.99     56.56 o 
 -11  -3  13      179.88      221.85     85.33 o 
 -10  -3  13      250.99      223.16     85.33 o 
  -9  -3  13      778.36      631.42    110.93 o 
  -8  -3  13      117.07      141.12     64.98 o 
  -7  -3  13      621.25      605.63     48.33 o 
  -6  -3  13     2143.57     2281.93    155.89 o 
  -5  -3  13      225.48      188.82     37.93 o 
  -4  -3  13      765.79      933.54     74.10 o 
  -3  -3  13     1685.51     1899.57     97.30 o 
  -2  -3  13        6.30        9.26     26.44 o 
  -1  -3  13     2225.65     2551.45    109.65 o 
   0  -3  13     2032.89     2027.43    102.22 o 
   1  -3  13        1.28       27.57     22.76 o 
   2  -3  13     1788.33     1795.33     66.00 o 
   3  -3  13      912.05      885.12     57.12 o 
   4  -3  13      398.88      337.00     38.20 o 
   5  -3  13     1396.82     1324.95     85.48 o 
   6  -3  13      252.14      181.08     30.01 o 
   7  -3  13      204.28      176.43     44.58 o 
   8  -3  13      301.94      267.93     51.42 o 
 -11  -2  13       17.21      -36.10     45.29 o 
 -10  -2  13      753.00      676.05    122.74 o 
  -9  -2  13     1037.10     1304.85    153.59 o 
  -8  -2  13        4.59       -5.91     45.95 o 
  -7  -2  13     2258.47     2222.93     94.16 o 
  -6  -2  13     1155.31     1304.82     79.95 o 
  -5  -2  13      279.56      230.57     90.25 o 
  -4  -2  13     2453.99     2689.08    265.83 o 
  -3  -2  13      842.73      703.36     64.97 o 
  -2  -2  13     1423.57     1461.06     62.17 o 
  -1  -2  13     3909.65     3772.37    142.70 o 
   0  -2  13      216.22      273.49     32.41 o 
   1  -2  13     2339.42     2376.90     77.69 o 
   2  -2  13     1081.57     1085.51     68.50 o 
   3  -2  13       98.44       87.35     25.11 o 
   4  -2  13     1259.12     1253.26     65.52 o 
   5  -2  13      735.59      780.58     53.05 o 
   6  -2  13        7.15       13.62     21.46 o 
   7  -2  13      303.65      292.17     45.62 o 
   8  -2  13      198.54      176.21     41.58 o 
 -12  -1  13      125.30      208.72     82.70 o 
 -11  -1  13      411.88      411.54     95.83 o 
 -10  -1  13      881.66      855.90    127.33 o 
  -9  -1  13       16.28      -19.69     43.32 o 
  -8  -1  13      558.19      539.25     39.74 o 
  -7  -1  13     1233.69     1369.45     75.97 o 
  -6  -1  13        0.08        0.57     22.15 o 
  -5  -1  13     2282.48     2332.95    206.43 o 
  -4  -1  13     2370.92     2429.25     82.31 o 
  -3  -1  13       33.61       33.29     20.96 o 
  -2  -1  13     2044.44     2022.20     70.75 o 
  -1  -1  13     1072.76     1187.97    125.15 o 
   0  -1  13      170.82      231.95     30.34 o 
   1  -1  13     1941.07     2135.06     85.78 o 
   2  -1  13      135.89      136.46     27.04 o 
   3  -1  13      296.74      316.68     38.69 o 
   4  -1  13      629.49      631.29     44.12 o 
   5  -1  13      108.42       98.17     23.96 o 
   6  -1  13      280.53      268.15     43.06 o 
   7  -1  13      254.44      212.69     42.74 o 
 -12   0  13       72.07       -9.85     57.10 o 
 -11   0  13      798.25      763.35    124.71 o 
 -10   0  13      410.57      583.51    108.30 o 
  -9   0  13      103.27       65.64     50.54 o 
  -8   0  13     1311.29     1327.54    214.30 o 
  -7   0  13      499.68      613.47     67.28 o 
  -6   0  13      718.07      798.25     80.16 o 
  -5   0  13     2424.00     2560.42     99.66 o 
  -4   0  13      475.84      509.93     43.66 o 
  -3   0  13     1110.70     1278.14     50.54 o 
  -2   0  13     1773.47     1909.89     62.41 o 
  -1   0  13        2.73       30.49     19.53 o 
   0   0  13     1478.63     1514.61    132.34 o 
   1   0  13     1202.89     1197.35     70.54 o 
   2   0  13        0.34        6.82     17.32 o 
   3   0  13      902.78      865.92     50.24 o 
   4   0  13      494.81      581.26     53.93 o 
   5   0  13       34.31       19.68     19.35 o 
   6   0  13      766.58      720.12     64.00 o 
   7   0  13      265.07      307.00     50.59 o 
 -13   1  13      161.76      117.49     72.86 o 
 -12   1  13      504.73      307.18     93.86 o 
 -11   1  13      961.93      839.49    128.65 o 
 -10   1  13        2.78       19.03     49.88 o 
  -9   1  13     1039.17     1032.82     49.38 o 
  -8   1  13     1350.87     1169.92     68.19 o 
  -7   1  13      351.85      312.05     37.10 o 
  -6   1  13     3681.72     3853.99    142.60 o 
  -5   1  13      698.29      734.11     60.06 o 
  -4   1  13      675.98      675.62     48.68 o 
  -3   1  13     1477.80     1698.79     57.87 o 
  -2   1  13       94.61      111.19     22.79 o 
  -1   1  13      588.53      654.61     46.34 o 
   0   1  13     1435.82     1463.73     70.21 o 
   1   1  13      148.25      100.49     23.66 o 
   2   1  13      138.49      116.98     24.09 o 
   3   1  13      666.99      701.20     46.70 o 
   4   1  13       64.56       68.81     25.72 o 
   5   1  13      546.12      521.36     54.29 o 
   6   1  13      314.66      351.39     48.67 o 
   7   1  13        0.09       29.80     35.00 o 
 -13   2  13       70.64      244.17     89.27 o 
 -12   2  13      952.90      940.57    139.81 o 
 -11   2  13      157.14      177.87     75.48 o 
 -10   2  13      490.77      508.68    103.05 o 
  -9   2  13     1226.93     1168.63     58.09 o 
  -8   2  13       91.03       66.02     23.88 o 
  -7   2  13     1223.39     1271.67     68.66 o 
  -6   2  13      749.92      789.36     66.79 o 
  -5   2  13        6.13        4.60     18.56 o 
  -4   2  13      722.16      765.20     52.45 o 
  -3   2  13     1212.40     1231.51     61.25 o 
  -2   2  13        6.98       -3.01     17.19 o 
  -1   2  13     1454.43     1628.23     79.01 o 
   0   2  13     1978.22     1803.11     76.19 o 
   1   2  13       61.10       14.70     19.02 o 
   2   2  13     1133.06     1161.83     57.88 o 
   3   2  13      257.38      196.66     28.89 o 
   4   2  13      152.95      140.22     28.51 o 
   5   2  13      305.10      227.41     43.65 o 
   6   2  13       24.45       28.48     32.16 o 
 -13   3  13      496.25      543.47    112.89 o 
 -12   3  13      523.93      608.45    111.58 o 
 -11   3  13       32.69        0.00     51.20 o 
 -10   3  13     1353.30     1423.93    111.61 o 
  -9   3  13      558.94      533.55     43.74 o 
  -8   3  13      194.74      176.02     30.30 o 
  -7   3  13     1462.65     1499.69     73.74 o 
  -6   3  13      337.85      350.33     37.84 o 
  -5   3  13     1008.37      919.91     68.78 o 
  -4   3  13     2578.14     2566.62     77.54 o 
  -3   3  13      409.08      366.48     39.08 o 
  -2   3  13      818.89      828.53     54.85 o 
  -1   3  13     2291.26     2424.19    116.59 o 
   0   3  13       15.59       12.99     21.68 o 
   1   3  13      454.89      488.96     59.01 o 
   2   3  13      110.59      107.17     25.17 o 
   3   3  13       74.57       48.05     22.27 o 
   4   3  13      287.93      315.85     31.93 o 
   5   3  13       64.42       37.33     34.84 o 
 -13   4  13      805.22     1338.98    170.00 o 
 -12   4  13        1.54      -15.75     53.17 o 
 -11   4  13      600.89      557.30    156.54 o 
 -10   4  13      638.94      654.42     44.19 o 
  -9   4  13       56.93       35.27     22.91 o 
  -8   4  13     1193.82     1361.12     70.67 o 
  -7   4  13     1050.34     1137.01     70.11 o 
  -6   4  13      316.28      351.92     58.86 o 
  -5   4  13     2156.02     2175.67    126.00 o 
  -4   4  13     1339.91     1283.50     58.49 o 
  -3   4  13      210.83      168.98     30.35 o 
  -2   4  13     1378.30     1671.23     86.70 o 
  -1   4  13      383.53      280.40     39.90 o 
   0   4  13      100.47       82.52     26.24 o 
   1   4  13      380.08      374.49     42.63 o 
   2   4  13       68.71       36.38     22.64 o 
   3   4  13      148.90      188.07     30.88 o 
   4   4  13      293.40      366.59     70.63 o 
   5   4  13        1.99      -36.99     36.99 o 
 -13   5  13      227.48      283.33     64.68 o 
 -12   5  13      200.03      159.09     60.06 o 
 -11   5  13      956.42      965.34     94.66 o 
 -10   5  13      371.11      327.16     37.90 o 
  -9   5  13      214.77      148.96     33.58 o 
  -8   5  13     1612.83     1608.66    120.65 o 
  -7   5  13      307.25      278.23     41.56 o 
  -6   5  13      463.02      450.10     44.29 o 
  -5   5  13     1922.90     2176.36     82.92 o 
  -4   5  13      382.58      304.38     37.02 o 
  -3   5  13     1095.05     1074.61     87.63 o 
  -2   5  13      505.65      459.11     51.54 o 
  -1   5  13       15.83       51.29     27.00 o 
   0   5  13      253.67      229.20     35.81 o 
   1   5  13      247.97      218.51     35.17 o 
   2   5  13       72.17       57.30     30.70 o 
   3   5  13      168.52      153.99     30.57 o 
   4   5  13       44.54       77.26     44.54 o 
 -13   6  13        7.21        6.56     42.42 o 
 -12   6  13      634.55      701.41     87.24 o 
 -11   6  13      898.95      882.11     52.83 o 
 -10   6  13        0.72        1.85     22.15 o 
  -9   6  13     1250.00     1498.55     84.02 o 
  -8   6  13     1092.15      950.39     67.65 o 
  -7   6  13      495.82      444.96     50.00 o 
  -6   6  13     1772.46     1860.76    106.91 o 
  -5   6  13       56.64       40.19     24.88 o 
  -4   6  13      800.68      796.03     57.10 o 
  -3   6  13      353.36      396.14     50.21 o 
  -2   6  13       52.34       54.17     39.38 o 
  -1   6  13      234.96      215.88     39.45 o 
   0   6  13      204.10      242.90     54.29 o 
   1   6  13       15.50       -4.85     25.70 o 
   2   6  13      108.01       81.18     30.28 o 
   3   6  13      138.16      180.84     48.96 o 
 -13   7  13      427.92      542.04     82.58 o 
 -12   7  13     1132.38     1087.55    106.51 o 
 -11   7  13      193.80      169.51     32.36 o 
 -10   7  13      573.93      510.52     86.67 o 
  -9   7  13     1066.90     1064.56     71.92 o 
  -8   7  13       37.17       -7.24     25.45 o 
  -7   7  13      508.60      593.30     67.31 o 
  -6   7  13      167.62      214.75     41.20 o 
  -5   7  13        1.01       -3.19     23.00 o 
  -4   7  13      781.41      794.22     57.66 o 
  -3   7  13      362.95      447.98     54.00 o 
  -2   7  13       16.24        7.75     30.43 o 
  -1   7  13      261.95      240.16     43.41 o 
   0   7  13       91.63       78.20     35.35 o 
   1   7  13       24.47       27.62     29.78 o 
   2   7  13      132.41      132.53     33.63 o 
 -13   8  13      863.06      948.15    241.21 o 
 -12   8  13      340.44      310.89     37.06 o 
 -11   8  13      136.31       71.25     29.66 o 
 -10   8  13      707.84      799.98     65.77 o 
  -9   8  13      212.56      214.63     40.45 o 
  -8   8  13      326.17      355.63     48.58 o 
  -7   8  13      663.18      735.50    103.59 o 
  -6   8  13        3.36      -14.52     27.49 o 
  -5   8  13      497.18      590.95     52.46 o 
  -4   8  13      858.56      924.80     77.78 o 
  -3   8  13        0.24       -8.56     28.45 o 
  -2   8  13      262.17      225.96     44.09 o 
  -1   8  13      191.57      155.84     38.80 o 
   0   8  13        0.23      -12.36     29.92 o 
   1   8  13      148.48      173.62     59.33 o 
 -12   9  13        1.87      -28.60     28.71 o 
 -11   9  13      530.03      554.70     57.37 o 
 -10   9  13      452.84      455.32     53.94 o 
  -9   9  13        0.55       18.47     28.98 o 
  -8   9  13      535.60      551.01     59.66 o 
  -7   9  13      190.38      252.26     45.56 o 
  -6   9  13      100.36       99.11     37.14 o 
  -5   9  13      301.78      213.43     46.90 o 
  -4   9  13      126.23      107.40     38.80 o 
  -3   9  13       28.22       -7.79     31.39 o 
  -2   9  13      158.39      256.88     48.90 o 
  -1   9  13       15.16       12.86     33.95 o 
 -12  10  13       43.26       34.33     34.14 o 
 -11  10  13      416.27      530.58    177.22 o 
 -10  10  13      163.10      140.99     39.19 o 
  -9  10  13      123.22       95.20     76.42 o 
  -8  10  13      320.90      355.74     68.22 o 
  -7  10  13       19.66        6.64     33.17 o 
  -6  10  13      177.27       99.85     33.80 o 
  -5  10  13      410.41      428.78     58.75 o 
  -4  10  13        2.65        2.13     33.90 o 
  -3  10  13      244.39      182.60     46.34 o 
  -2  10  13       99.04      120.60     43.88 o 
 -10  11  13       14.34       25.70     32.47 o 
  -9  11  13      334.19      305.13     50.79 o 
  -8  11  13       29.73       16.94     32.47 o 
  -7  11  13      126.30       83.62     39.85 o 
  -6  11  13      116.78      138.98     45.85 o 
  -5  11  13        6.99       -7.40     34.72 o 
   1 -11  14      752.31      899.87    136.52 o 
   2 -11  14      470.88      442.29     78.18 o 
   3 -11  14      117.56       63.94     46.18 o 
  -2 -10  14      409.86      524.43     95.17 o 
  -1 -10  14        0.71       22.97     50.54 o 
   0 -10  14      530.98      384.63     89.92 o 
   1 -10  14      549.29      668.47     83.56 o 
   2 -10  14        8.57        7.05     34.47 o 
   3 -10  14      523.59      707.44     82.60 o 
   4 -10  14      467.64      411.51    167.04 o 
   5 -10  14       67.29       -7.34     43.71 o 
  -4  -9  14       29.57       68.26     51.20 o 
  -3  -9  14      753.44      802.07    107.64 o 
  -2  -9  14      280.27      146.37     66.29 o 
  -1  -9  14      269.14      248.10     75.48 o 
   0  -9  14     1175.60      746.94    114.21 o 
   1  -9  14      420.75      499.19     72.86 o 
   2  -9  14      403.45      459.98     75.22 o 
   3  -9  14      591.34      737.96     84.90 o 
   4  -9  14        3.37      -16.07     36.24 o 
   5  -9  14      467.58      490.27    136.20 o 
   6  -9  14      766.05      767.93    124.38 o 
  -6  -8  14      575.12      640.27    145.38 o 
  -5  -8  14        9.34       23.04     27.67 o 
  -4  -8  14      775.40      769.26     99.11 o 
  -3  -8  14      507.45      498.18     89.92 o 
  -2  -8  14        0.21       32.82     49.23 o 
  -1  -8  14      781.12      790.26    118.15 o 
   0  -8  14      804.55      840.80    118.80 o 
   1  -8  14       13.25       -2.49     30.02 o 
   2  -8  14      883.32      896.48     87.66 o 
   3  -8  14      353.37      470.54     66.43 o 
   4  -8  14      395.86      337.83     58.16 o 
   5  -8  14     1156.33     1207.56     98.06 o 
   6  -8  14      320.53      297.61    124.05 o 
   7  -8  14      149.81      104.80     30.99 o 
  -7  -7  14      390.82      442.23     76.69 o 
  -6  -7  14      263.94      279.16     67.19 o 
  -5  -7  14      159.66      203.29     39.29 o 
  -4  -7  14     1065.34     1083.82     86.42 o 
  -3  -7  14      511.25      354.44     77.45 o 
  -2  -7  14      151.77      237.60     70.23 o 
  -1  -7  14     1025.22     1064.62    129.30 o 
   0  -7  14      185.07      114.86     57.76 o 
   1  -7  14      697.22      916.08     69.35 o 
   2  -7  14      971.34      781.75    195.92 o 
   3  -7  14       11.20       -8.64     33.54 o 
   4  -7  14     1017.28     1137.44     92.89 o 
   5  -7  14      695.09      676.24     63.96 o 
   6  -7  14       31.56       27.46     24.12 o 
   7  -7  14      501.33      621.14     58.57 o 
  -8  -6  14      234.45      184.49     80.40 o 
  -7  -6  14      312.84      205.78     56.27 o 
  -6  -6  14        0.92      -16.39     23.43 o 
  -5  -6  14      953.09     1051.38     70.32 o 
  -4  -6  14      741.56      731.25     82.91 o 
  -3  -6  14        2.48        0.66     38.73 o 
  -2  -6  14     1446.14     1067.24    120.77 o 
  -1  -6  14      717.92      811.92    116.18 o 
   0  -6  14      407.35      421.52     59.94 o 
   1  -6  14     2371.06     2408.45     98.79 o 
   2  -6  14      337.69      371.05     57.78 o 
   3  -6  14      414.05      486.52     63.34 o 
   4  -6  14      795.20      677.43     62.22 o 
   5  -6  14      110.04       94.50     25.32 o 
   6  -6  14      452.64      526.21     49.15 o 
   7  -6  14      678.12      720.56     50.55 o 
  -9  -5  14      133.32       18.77     47.11 o 
  -8  -5  14      362.21      312.78     85.66 o 
  -7  -5  14      106.49       87.71     24.08 o 
  -6  -5  14      475.68      454.47     53.78 o 
  -5  -5  14     1786.84     1812.97    109.28 o 
  -4  -5  14       55.07       52.61     33.89 o 
  -3  -5  14      481.24      453.55     84.01 o 
  -2  -5  14     1026.91     1258.90    129.30 o 
  -1  -5  14      152.21       91.89     52.51 o 
   0  -5  14      431.63      472.86     62.65 o 
   1  -5  14     1258.78     1378.03    116.83 o 
   2  -5  14      163.36      107.62     32.46 o 
   3  -5  14      759.31      800.42     74.33 o 
   4  -5  14      284.55      218.31     31.74 o 
   5  -5  14      107.38       67.38     28.08 o 
   6  -5  14     1032.28     1007.58     74.18 o 
   7  -5  14      324.55      314.06     38.61 o 
 -10  -4  14        0.92       16.41     64.32 o 
  -9  -4  14      470.33      250.73     85.33 o 
  -8  -4  14      497.48      655.71    119.46 o 
  -7  -4  14       37.50       38.44     26.30 o 
  -6  -4  14     1456.69     1498.76     87.47 o 
  -5  -4  14      629.93      688.27     68.75 o 
  -4  -4  14      157.17      153.57     46.60 o 
  -3  -4  14     1689.89     1952.34    103.76 o 
  -2  -4  14     1292.93     1572.64    140.46 o
[truncated: 47,302 more chars]
